# Supplementary material for: Mapping the movie-watching brain with AI-derived semantics
Source: Imaging Neurosci (Camb). 2026 Jul 10;4:IMAG.a.1300. doi: 10.1162/IMAG.a.1300 (PMC13358718; doi:10.1162/IMAG.a.1300)
Supplement: Code Source Files Videos [file IMAG.a.1300_supp_Code_SourceFiles_Videos.zip]

Archive with 42 entries (36 files):
- Supplementary/Code/
- Supplementary/Code/Reviewer_1_1.m
- Supplementary/Code/Reviewer_1_2.m
- Supplementary/Code/Reviewer_2_1.m
- Supplementary/Code/Reviewer_2_3.m
- Supplementary/Code/Reviewer_2_4.m
- Supplementary/Code/Reviewer_2_5.m
- Supplementary/Code/Reviewer_3_789.m
- Supplementary/Code/s022_gen_clips_overlap.m
- Supplementary/Code/s023_gen_clippatterns_group.m
- Supplementary/Code/s026_gen_clippatterns_subject.m
- Supplementary/Code/s042_restFC_strength.m
- Supplementary/Code/s101_lamda_chosen.m
- Supplementary/Code/s102_regression_group_remove_overlap.m
- Supplementary/Code/s103_regression_subject_remove_overlap.m
- Supplementary/Code/s105_PLS_strength_r2_motion_control.m
- Supplementary/Code/s106_behaviour_motion_control.m
- Supplementary/SourceData/
- Supplementary/SourceData/.DS_Store
- Supplementary/SourceData/Figure2and3/
- Supplementary/SourceData/Figure2and3/bottom10_rois_by_R2_LOO_no_overlap.csv
- Supplementary/SourceData/Figure2and3/feature_contribution_coefMagnitude_LOO_no_overlap.csv
- Supplementary/SourceData/Figure2and3/roiwise_R2_allclips_LOO_no_overlap.csv
- Supplementary/SourceData/Figure2and3/roiwise_ridge_loo_no_overlap_allclips.mat
- Supplementary/SourceData/Figure2and3/top10_rois_by_R2_LOO_no_overlap.csv
- Supplementary/SourceData/Figure4/
- Supplementary/SourceData/Figure4/PLS_axis1_subject_scores_motion_corrected.png
- Supplementary/SourceData/Figure4/PLS_PCTVAR_motion_corrected.png
- Supplementary/SourceData/Figure4/PLS_R2_FCstrength_MotionCorrected_results.mat
- Supplementary/SourceData/Figure4/ROI_loading_FC.mat
- Supplementary/SourceData/Figure4/ROI_loading_R2.mat
- Supplementary/SourceData/Figure5/
- Supplementary/SourceData/Figure5/ROI_cognition_partialcorr_R2.csv
- Supplementary/SourceData/Figure5/ROI_cognition_partialcorr_R2.mat
- Supplementary/SourceData/Gemini_scores_retest.csv
- Supplementary/SourceData/Gemini_scores_test.csv
- Supplementary/SourceData/HCP_7T_MovieTask_Timing.csv
- Supplementary/SourceData/MMP_LookupTable.csv
- Supplementary/SourceData/Video_segments_manifest.csv
- Supplementary/SupportVideo/
- Supplementary/SupportVideo/movie1AP_s0366_e0385_len20s_ov50.mp4
- Supplementary/SupportVideo/Screen Recording 2026-03-17 at 6.06.05GÇ»PM.mov
