# Supplementary material for: Mapping the movie-watching brain with AI-derived semantics
Source: Imaging Neurosci (Camb). 2026 Jul 10;4:IMAG.a.1300. doi: 10.1162/IMAG.a.1300 (PMC13358718; doi:10.1162/IMAG.a.1300)
Supplement: Code Source Files Videos [file IMAG.a.1300_supp_Code_SourceFiles_Videos.zip › Supplementary/Code/Reviewer_1_1.m]

%% ====================== Strict CV Feature Fingerprint Analysis ======================
clear; clc; close all;
BaseDir      = pwd;

% --- Define paths ---
PatternsMat  = fullfile(BaseDir,'023_clip_patterns','clip_patterns.mat');  
ScoresCSV    = fullfile(BaseDir,'scores_overlap2.csv');                    
MmpCSV       = fullfile(BaseDir,'mmp.csv'); 

% Ridge regularization strength (synchronized with s102 script)
lambda       = 10;       

%% 1. Load and align data
fprintf('Loading and aligning functional patterns and semantic scores...\n');
S = load(PatternsMat);
ClipOut = S.ClipOut;
ids_all = cell(numel(ClipOut),1);
Y_list  = cell(numel(ClipOut),1);

for k = 1:numel(ClipOut)
    ids_all{k} = char(ClipOut(k).id);          
    Y_list{k}  = ClipOut(k).pattern(:).';      
end
Y_all = cell2mat(Y_list);   

% Read semantic features and align with brain data
T = readtable(ScoresCSV);
[ids_keep, X_num, feat_names] = pick_features_and_align(T, ids_all);

valid_rows = all(~isnan(X_num), 2);
X_num      = X_num(valid_rows, :);
Y          = Y_all( map_ids_to_rows(ids_all, ids_keep), : );
Y          = Y(valid_rows, :);

nClip = size(Y, 1);
nROI  = size(Y, 2);
nFeat = size(X_num, 2);

% Read ROI names from the MMP atlas
T_mmp = readtable(MmpCSV);
varNames_mmp = lower(T_mmp.Properties.VariableNames);
nameCol = find(ismember(varNames_mmp, {'name', 'label', 'roi', 'roiname'}), 1);
roi_names = string(T_mmp{:, nameCol});

%% 2. Build Overlap Matrix to prevent data leakage
fprintf('Building overlap matrix to exclude adjacent temporal clips...\n');
overlap_matrix = false(nClip, nClip);

for i = 1:nClip
    for j = 1:nClip
        if i == j
            overlap_matrix(i,j) = true;
        else
            % Extract movie names and clip indices
            name_i = ids_keep{i};
            name_j = ids_keep{j};
            
            parts_i = split(name_i, '_'); 
            movie_i = parts_i{1}; 
            idx_i = str2double(parts_i{3});
            
            parts_j = split(name_j, '_'); 
            movie_j = parts_j{1}; 
            idx_j = str2double(parts_j{3});
            
            % Mark as overlap if they belong to the same movie and are adjacent (diff <= 1)
            if strcmp(movie_i, movie_j) && abs(idx_i - idx_j) <= 1
                overlap_matrix(i,j) = true;
            end
        end
    end
end

%% 3. Run strict cross-validated regression to extract Beta and R-squared
fprintf('Fitting 11-feature model using strict LOOCV (lambda=%d)...\n', lambda);
BetaAbs_all = nan(nFeat, nROI);
R2_map      = nan(nROI, 1);

for rr = 1:nROI
    y = Y(:, rr);
    % Skip invalid ROIs
    if all(isnan(y)) || std(y,'omitnan')==0, continue; end
    
    yhat = nan(nClip,1);
    beta_abs_sum = zeros(nFeat,1);
    n_folds_eff  = 0;
    
    for i = 1:nClip
        test_mask = false(nClip, 1); test_mask(i) = true;
        
        % Core upgrade: Exclude overlapping clips from the training set
        overlap_mask = overlap_matrix(:, i);
        train_mask = ~overlap_mask;
        
        Xtr = X_num(train_mask,:); ytr = y(train_mask);
        Xte = X_num(test_mask,:);  
        
        if any(isnan(Xtr(:))) || any(isnan(ytr)), continue; end
        
        % Standardization within the training set to avoid leakage
        muX = mean(Xtr,1);  sdX = std(Xtr,0,1); sdX(sdX==0)=1;
        Xtr_n = (Xtr - muX) ./ sdX;
        Xte_n = (Xte - muX) ./ sdX;
        
        muy = mean(ytr); sdy = std(ytr); if sdy==0, sdy=1; end
        ytr_n = (ytr - muy) / sdy;
        
        % Ridge regression
        beta_n = (Xtr_n' * Xtr_n + lambda * eye(nFeat)) \ (Xtr_n' * ytr_n);
        
        % Prediction for the test clip
        yhat_n = Xte_n * beta_n;
        yhat(i) = yhat_n * sdy + muy;
        
        beta_abs_sum = beta_abs_sum + abs(beta_n);
        n_folds_eff  = n_folds_eff + 1;
    end
    
    % Calculate Out-of-Sample R-squared (R2)
    valid_pred = ~isnan(y) & ~isnan(yhat);
    if sum(valid_pred) > 3
        ss_res = sum((y(valid_pred) - yhat(valid_pred)).^2);
        ss_tot = sum((y(valid_pred) - mean(y(valid_pred))).^2);
        R2_map(rr) = 1 - (ss_res / ss_tot);
    end
    
    % Store averaged absolute beta weights
    if n_folds_eff > 0
        BetaAbs_all(:, rr) = beta_abs_sum / n_folds_eff; 
    end
end

%% 4. Data-driven ROI Scanning (Auto-Sniper) based on R-squared
fprintf('\n=== Initiating Data-Driven ROI Scanning (Auto-Sniper) ===\n');

% Set prediction accuracy threshold
R2_threshold = 0.04; 
isValidR2 = (R2_map > R2_threshold);

fprintf('Found %d ROIs passing the strict prediction threshold (R^2 > %.3f).\n', sum(isValidR2), R2_threshold);

% Locate indices of target features
idx_dialogue = find(contains(lower(feat_names), 'dialogue'), 1);
idx_people   = find(contains(lower(feat_names), 'people_presence'), 1); 
idx_social   = find(contains(lower(feat_names), 'social'), 1);
idx_threat   = find(contains(lower(feat_names), 'threat'), 1);
idx_valence  = find(contains(lower(feat_names), 'valence'), 1);

% Identify the dominant feature (peak driver) for each ROI
[~, maxFeatIdxPerROI] = max(BetaAbs_all, [], 1); 
isValidR2 = isValidR2(:).'; 

best_rois = nan(1,4);
best_titles = cell(1,4);

% Scanning logic: Select representative ROIs weighted by their R^2 scores

% Benchmark 1: Dialogue Dominant
cand_dialogue = find(isValidR2 & (maxFeatIdxPerROI == idx_dialogue));
if ~isempty(cand_dialogue)
    [~, m_idx] = max(BetaAbs_all(idx_dialogue, cand_dialogue) .* R2_map(cand_dialogue).'); 
    best_rois(1) = cand_dialogue(m_idx);
    best_titles{1} = sprintf('%s (Dialogue Dominant)', roi_names(best_rois(1)));
end

% Benchmark 2: People Presence Dominant
cand_people = find(isValidR2 & (maxFeatIdxPerROI == idx_people));
if ~isempty(cand_people)
    [~, m_idx] = max(BetaAbs_all(idx_people, cand_people) .* R2_map(cand_people).'); 
    best_rois(2) = cand_people(m_idx);
    best_titles{2} = sprintf('%s (People Dominant)', roi_names(best_rois(2)));
end

% Benchmark 3: Social Interaction Dominant
cand_social = find(isValidR2 & (maxFeatIdxPerROI == idx_social));
if ~isempty(cand_social)
    [~, m_idx] = max(BetaAbs_all(idx_social, cand_social) .* R2_map(cand_social).'); 
    best_rois(3) = cand_social(m_idx);
    best_titles{3} = sprintf('%s (Social Dominant)', roi_names(best_rois(3)));
end

% Benchmark 4: Threat or Valence Dominant
cand_threat = find(isValidR2 & (maxFeatIdxPerROI == idx_threat));
cand_valence = find(isValidR2 & (maxFeatIdxPerROI == idx_valence));
if ~isempty(cand_threat)
    [~, m_idx] = max(BetaAbs_all(idx_threat, cand_threat) .* R2_map(cand_threat).'); 
    best_rois(4) = cand_threat(m_idx);
    best_titles{4} = sprintf('%s (Threat Dominant)', roi_names(best_rois(4)));
elseif ~isempty(cand_valence)
    [~, m_idx] = max(BetaAbs_all(idx_valence, cand_valence) .* R2_map(cand_valence).'); 
    best_rois(4) = cand_valence(m_idx);
    best_titles{4} = sprintf('%s (Valence Dominant)', roi_names(best_rois(4)));
end

%% 5. Plotting Feature Fingerprints (Uniform styling)
% Use a professional, uniform slate blue color
uniform_color = [0.3 0.45 0.6]; 

figure('Color', 'w', 'Name', 'ROI Feature Fingerprints (Strict CV)', 'Position', [100, 100, 1100, 800]);

for i = 1:4
    subplot(2, 2, i);
    roi_idx = best_rois(i);
    if isnan(roi_idx), continue; end
    
    b_weights = BetaAbs_all(:, roi_idx);
    curr_r2   = R2_map(roi_idx);
    
    % Render bar chart
    b = bar(b_weights, 'FaceColor', uniform_color, 'EdgeColor', 'none');
    
    xticks(1:11);
    clean_feat_names = strrep(feat_names, '_', ' ');
    xticklabels(clean_feat_names);
    xtickangle(45);
    ylabel('Absolute Beta Weight (|\beta|)', 'FontSize', 11, 'FontWeight', 'bold');
    
    % Dynamic title displaying Out-of-Sample R^2
    title(sprintf('%s\n(Model R^2 = %.3f)', best_titles{i}, curr_r2), 'FontSize', 13, 'FontWeight', 'bold');
    
    % Add peak driver annotation
    if max(b_weights) > 0
        ylim([0, max(b_weights) * 1.25]);
        [~, max_idx] = max(b_weights);
        text(max_idx, b_weights(max_idx)*1.05, '\downarrow Peak Driver', ...
            'HorizontalAlignment', 'center', 'Color', [0.8 0 0], 'FontWeight', 'bold', 'FontSize', 10);
    end
    grid on;
end

sgtitle('Feature Encoding Profiles Across Cortical Regions (Strict Cross-Validation)', 'FontSize', 16, 'FontWeight', 'bold');
fprintf('\nAnalysis complete! Figures generated successfully.\n');

%% ====================== Local Functions ======================
function [ids_out, X_num, feat_names] = pick_features_and_align(T, default_ids)
    % Extract features from table and align with given IDs
    varNames = T.Properties.VariableNames;
    idCol = find(strcmpi(varNames,'id'), 1);
    numCols = false(1, numel(varNames));
    for j = 1:numel(varNames)
        x = T{1,j}; numCols(j) = isnumeric(x) || islogical(x);
    end
    if ~isempty(idCol), numCols(idCol) = false; end
    feat_names = string(varNames(numCols));
    
    if ~isempty(idCol)
        ids_in = string(T{:, idCol});
        X_all  = table2array(T(:, numCols));
        ids_out = string(default_ids);
        keep = ismember(ids_out, ids_in);
        ids_out = ids_out(keep);
        X_num = nan(numel(ids_out), numel(feat_names));
        for i = 1:numel(ids_out)
            pos = find(ids_in == ids_out(i), 1);
            X_num(i,:) = X_all(pos,:);
        end
    else
        n = min(height(T), numel(default_ids));
        ids_out = string(default_ids(1:n));
        X_num   = table2array(T(1:n, numCols));
    end
end

function idx = map_ids_to_rows(ids_src, ids_keep)
    % Map aligned IDs back to original row indices
    map = containers.Map;
    for i=1:numel(ids_src), map(char(ids_src{i}))=i; end
    idx = zeros(numel(ids_keep),1);
    for i=1:numel(ids_keep), idx(i) = map(char(ids_keep(i))); end
end
