# Supplementary material for: Mapping the movie-watching brain with AI-derived semantics
Source: Imaging Neurosci (Camb). 2026 Jul 10;4:IMAG.a.1300. doi: 10.1162/IMAG.a.1300 (PMC13358718; doi:10.1162/IMAG.a.1300)
Supplement: Code Source Files Videos [file IMAG.a.1300_supp_Code_SourceFiles_Videos.zip › Supplementary/Code/Reviewer_1_2.m]

%% ====================== Parameters & Paths ======================
clear; clc; close all;
BaseDir      = pwd;

% ==== Input Files ====
PatternsMat  = fullfile(BaseDir,'023_clip_patterns','clip_patterns.mat');  
ScoresCSV    = fullfile(BaseDir,'scores_overlap2_extended.csv');  % <--- 30 Features file

% ==== Define Lambda Grid for Search ====
% Generate 15 logarithmically spaced values between 10^-2 (0.01) and 10^4 (10000)
lambda_grid  = logspace(-2, 4, 15); 
nLambdas     = length(lambda_grid);
DoZscoreY    = false;    
MinClips     = 10;       

%% ====================== Load Clip Patterns ======================
S = load(PatternsMat);
assert(isfield(S,'ClipOut'), 'ClipOut not found in clip_patterns.mat');
ClipOut = S.ClipOut;

ids_all = cell(numel(ClipOut),1);
Y_list  = cell(numel(ClipOut),1);
for k = 1:numel(ClipOut)
    ids_all{k} = char(ClipOut(k).id);          
    Y_list{k}  = ClipOut(k).pattern(:).';      
end
Y_all = cell2mat(Y_list);   
fprintf('Loaded %d clips from clip_patterns, each with 360 ROIs.\n', size(Y_all,1));

%% ====================== Load AI Scores and Align by ID ======================
T = readtable(ScoresCSV);
[ids_keep, X_num, feat_names] = pick_features_and_align(T, ids_all);
fprintf('AI features: %d clips x %d features\n', size(X_num,1), size(X_num,2));

Y = Y_all( map_ids_to_rows(ids_all, ids_keep), : );

% Exclude missing scores
valid_rows = all(~isnan(X_num), 2);
X_num = X_num(valid_rows, :);
Y     = Y(valid_rows, :);
ids_keep = ids_keep(valid_rows);

if DoZscoreY
    Y = zscore(Y);
end
nClip = size(Y,1);

if nClip < MinClips
    error('Too few samples: nClip=%d', nClip);
end

%% ====================== Lambda Grid Search ======================
fprintf('\n=== Starting Lambda Optimization (LOO-NoOverlap CV) ===\n');

mean_R2_top10   = zeros(nLambdas, 1);
best_score      = -Inf;
best_lambda     = lambda_grid(1);
best_R2_all     = []; % Cache the R2 distribution of the optimal lambda

for idx = 1:nLambdas
    current_lambda = lambda_grid(idx);
    fprintf('Testing Lambda %2d/%d : %8.4f ... ', idx, nLambdas, current_lambda);
    
    % Run the Purged LOOCV for the current lambda
    [R2_all, ~, ~, ~] = roiwise_ridge_loo_no_overlap(X_num, Y, ids_keep, current_lambda);
    
    % Handle potential NaNs
    valid_R2 = R2_all(~isnan(R2_all));
    
    if isempty(valid_R2)
        fprintf('Failed (All NaNs)\n');
        continue;
    end
    
    % Calculate the mean of the Top 10 ROIs
    sorted_R2 = sort(valid_R2, 'descend');
    if length(sorted_R2) >= 10
        mean_R2_top10(idx) = mean(sorted_R2(1:10));
    else
        mean_R2_top10(idx) = mean(sorted_R2);
    end
    
    fprintf('Top-10 Mean R^2 = %.4f\n', mean_R2_top10(idx));
    
    % Update best model cache
    if mean_R2_top10(idx) > best_score
        best_score  = mean_R2_top10(idx);
        best_lambda = current_lambda;
        best_R2_all = R2_all;
    end
end

fprintf('\n======================================================\n');
fprintf('OPTIMIZATION COMPLETE!\n');
fprintf('Best Lambda based on Top-10 ROIs: %.4f\n', best_lambda);
fprintf('Maximum Top-10 Mean R^2 achieved: %.4f\n', best_score);
fprintf('======================================================\n\n');

%% ====================== Plot 1: The Lambda Curve ======================
figure('Color', 'w', 'Name', 'Ridge Regression Lambda Optimization', 'Position', [100, 100, 800, 500]);
semilogx(lambda_grid, mean_R2_top10, '-o', 'LineWidth', 2, 'MarkerSize', 8, 'MarkerFaceColor', 'b');
hold on;
plot(best_lambda, best_score, 'r*', 'MarkerSize', 12, 'LineWidth', 2);
xline(best_lambda, 'r--', sprintf('Best \\lambda = %.2f', best_lambda), 'LabelVerticalAlignment', 'bottom', 'LabelHorizontalAlignment', 'left', 'LineWidth', 1.5);
grid on;
set(gca, 'FontSize', 12);
xlabel('Ridge Regularization Parameter (\lambda) [Log Scale]', 'FontSize', 14, 'FontWeight', 'bold');
ylabel('Mean R^2 of Top-10 ROIs', 'FontSize', 14, 'FontWeight', 'bold');
title('Hyperparameter Tuning: \lambda vs. Out-of-Sample Predictive Performance', 'FontSize', 16, 'FontWeight', 'bold');
legend('Top-10 ROIs Mean R^2', 'Optimal \lambda', 'Location', 'SouthEast');

%% ====================== Plot 2: Histogram of Best R2 ======================
figure('Color', 'w', 'Name', 'R^2 Distribution (Best Lambda)');
histogram(best_R2_all, 30, 'FaceColor', [0.2 0.6 0.8]); 
xlabel('Cross-Validated R^2', 'FontSize', 12, 'FontWeight', 'bold'); 
ylabel('Number of ROIs', 'FontSize', 12, 'FontWeight', 'bold');
title(sprintf('Distribution of R^2 across 360 ROIs\n(30 Features, Optimal \\lambda = %.2f)', best_lambda), 'FontSize', 14); 
grid on;

%% ====================== Plot 3: Surface Map of Best R2 ======================
Lsurf_file = fullfile(BaseDir, 'fsaverage.L.very_inflated.32k_fs_LR.surf.gii');
Rsurf_file = fullfile(BaseDir, 'fsaverage.R.very_inflated.32k_fs_LR.surf.gii');
gL = gifti(Lsurf_file);
surf_lh.coord = double(gL.vertices)';   
surf_lh.tri   = double(gL.faces);       
gR = gifti(Rsurf_file);
surf_rh.coord = double(gR.vertices)';
surf_rh.tri   = double(gR.faces);

wb_cmd   = fullfile(BaseDir, '000_workbench','bin_windows64','wb_command.exe');
LabelFile= fullfile(BaseDir, 'HCP_MMP1.0_Glasser.32k_fs_LR.dlabel.nii');

% Separate CIFTI to hemisphere label.gii
L_gii = fullfile(BaseDir, 'tmp_MMP.L.32k.label.gii');
R_gii = fullfile(BaseDir, 'tmp_MMP.R.32k.label.gii');
cmd = sprintf('"%s" -cifti-separate "%s" COLUMN -label CORTEX_LEFT "%s" -label CORTEX_RIGHT "%s"', ...
               wb_cmd, LabelFile, L_gii, R_gii);
status = system(cmd);  
assert(status==0, 'wb_command -cifti-separate failed. Please check the workbench path.');

% Read label.gii
gL = gifti(L_gii);  labL = double(gL.cdata(:));  
gR = gifti(R_gii);  labR = double(gR.cdata(:));  
label = [labL; labR];                       

% Plot the Surface Map
obj = plot_hemispheres(best_R2_all, {surf_lh,surf_rh}, 'parcellation', label, 'colormap', 'jet');
obj.colorlimits([-0.0946,0.4190]);
title(sprintf('Out-of-Sample R^2 (30 Semantic Features, Optimal \\lambda = %.2f)', best_lambda), 'FontSize', 16);

% Clean up temporary files
delete(L_gii); delete(R_gii);


%% ====================== Local Functions ======================
function [ids_out, X_num, feat_names] = pick_features_and_align(T, default_ids)
    varNames = T.Properties.VariableNames;
    idCol = find(strcmpi(varNames,'id') | strcmpi(varNames,'video_name'), 1);
    
    numCols = false(1, numel(varNames));
    for j = 1:numel(varNames)
        x = T{1,j};
        numCols(j) = isnumeric(x) || islogical(x);
    end
    if ~isempty(idCol), numCols(idCol) = false; end
    
    feat_names = string(varNames(numCols));
    assert(~isempty(feat_names), 'No numeric feature columns found in the table.');
    
    if ~isempty(idCol)
        raw_ids_in = string(T{:, idCol});
        ids_in = strings(size(raw_ids_in));
        for i = 1:numel(raw_ids_in)
            parts = strsplit(raw_ids_in(i), '_');
            if numel(parts) >= 3
                ids_in(i) = join(parts(1:3), '_'); 
            else
                ids_in(i) = raw_ids_in(i);
            end
        end
        
        ids_out = string(default_ids);
        keep = ismember(ids_out, ids_in);
        ids_out = ids_out(keep);
        
        X_all = table2array(T(:, numCols));
        X_num = nan(numel(ids_out), numel(feat_names));
        for i = 1:numel(ids_out)
            pos = find(ids_in == ids_out(i), 1);
            X_num(i,:) = X_all(pos,:);
        end
    else
        n = min(height(T), numel(default_ids));
        ids_out = string(default_ids(1:n));
        X_num   = table2array(T(1:n, numCols));
    end
    
    mu = mean(X_num, 1, 'omitnan');
    sd = std( X_num, 0, 1, 'omitnan'); sd(sd==0 | isnan(sd)) = 1;
    X_num = (X_num - mu) ./ sd;
end

function idx = map_ids_to_rows(ids_src, ids_keep)
    map = containers.Map;
    for i=1:numel(ids_src), map(char(ids_src{i}))=i; end
    idx = zeros(numel(ids_keep),1);
    for i=1:numel(ids_keep), idx(i) = map(char(ids_keep(i))); end
end

function [R2, r_vec, Yhat, BetaAbs] = roiwise_ridge_loo_no_overlap(X, Y, ids, lambda)
    [nClip, nROI] = size(Y);
    nFeat = size(X,2);
    R2    = nan(nROI,1);
    r_vec = nan(nROI,1);
    Yhat  = nan(nClip, nROI);
    BetaAbs = nan(nFeat, nROI);
    
    run_labels = strings(nClip, 1);
    start_times = zeros(nClip, 1);
    end_times   = zeros(nClip, 1);
    
    for i = 1:nClip
        parts = strsplit(ids(i), '_');
        run_labels(i) = parts(1); 
        start_times(i) = str2double(strrep(parts(2), 's', ''));
        end_times(i)   = str2double(strrep(parts(3), 'e', ''));
    end
    
    for rr = 1:nROI
        y = Y(:, rr);
        if all(isnan(y)) || std(y,'omitnan')==0
            continue;
        end
        
        yhat = nan(nClip,1);
        beta_abs_sum = zeros(nFeat,1);
        n_folds_eff  = 0;
        
        for i = 1:nClip
            test_mask = false(nClip, 1);
            test_mask(i) = true;
            
            overlap_mask = (run_labels == run_labels(i)) & ...
                           (start_times < end_times(i)) & ...
                           (end_times > start_times(i));
                       
            train_mask = ~overlap_mask;
            
            Xtr = X(train_mask,:); ytr = y(train_mask);
            Xte = X(test_mask,:);  
            
            if any(isnan(Xtr(:))) || any(isnan(ytr))
                continue; 
            end
            
            muX = mean(Xtr,1);  
            sdX = std(Xtr,0,1); sdX(sdX==0)=1;
            Xtr_n = (Xtr - muX) ./ sdX;
            Xte_n = (Xte - muX) ./ sdX;
            
            muy = mean(ytr); 
            sdy = std(ytr); if sdy==0, sdy=1; end
            ytr_n = (ytr - muy) / sdy;
            
            beta_n = (Xtr_n' * Xtr_n + lambda * eye(nFeat)) \ (Xtr_n' * ytr_n);
            
            yhat_n = Xte_n * beta_n;
            yhat(i) = yhat_n * sdy + muy;
            
            beta_abs_sum = beta_abs_sum + abs(beta_n);
            n_folds_eff  = n_folds_eff + 1;
        end
        
        Yhat(:, rr) = yhat;
        
        ss_res = sum((y - yhat).^2, 'omitnan');
        ss_tot = sum((y - mean(y,'omitnan')).^2, 'omitnan');
        if ss_tot > 0
            R2(rr) = 1 - ss_res/ss_tot;
            r_vec(rr) = corr(y, yhat, 'rows','complete');
        end
        
        if n_folds_eff > 0
            BetaAbs(:, rr) = beta_abs_sum / n_folds_eff;
        end
    end
end
