# Supplementary material for: Mapping the movie-watching brain with AI-derived semantics
Source: Imaging Neurosci (Camb). 2026 Jul 10;4:IMAG.a.1300. doi: 10.1162/IMAG.a.1300 (PMC13358718; doi:10.1162/IMAG.a.1300)
Supplement: Code Source Files Videos [file IMAG.a.1300_supp_Code_SourceFiles_Videos.zip › Supplementary/Code/Reviewer_2_3.m]

%% ========================================================================
%  s107_reviewer_control_normative_cognition.m
%  All-in-One Script for Reviewer 2's Control Analysis:
%  1. Calculate Normative R2 (Individual BOLD vs. Group Average BOLD)
%  2. Partial correlation between Normative R2 and Cognitive Scores
%     (Controlling for Head Motion)
%  3. Generate all visualizations (Surface maps, Bar plots, Similarity)
% =========================================================================
clear; clc; close all;

BaseDir = pwd;

%% ===================== PATH SETUP =====================
% ---- Inputs ----
GroupPatMat = fullfile(BaseDir, '023_clip_patterns', 'clip_patterns.mat'); % Group average
SubjPatDir  = fullfile(BaseDir, '026_clip_patterns_subj');                 % Individual patterns
CogCSV      = fullfile(BaseDir, 'Subjects_info_7T.csv');                   % Cognition
MotionCSV   = fullfile(BaseDir, 'subject_mean_motion.csv');                % Head motion

% ---- Workbench & Surface ----
Lsurf_file  = fullfile(BaseDir, 'fsaverage.L.very_inflated.32k_fs_LR.surf.gii');
Rsurf_file  = fullfile(BaseDir, 'fsaverage.R.very_inflated.32k_fs_LR.surf.gii');
wb_cmd      = fullfile(BaseDir, '000_workbench', 'bin_windows64', 'wb_command.exe');
LabelFile   = fullfile(BaseDir, 'HCP_MMP1.0_Glasser.32k_fs_LR.dlabel.nii');

% ---- Output ----
OutDir      = fullfile(BaseDir, '047_reviewer_normative_cognition');
if ~exist(OutDir, 'dir'), mkdir(OutDir); end

nROI = 360;

%% ========================================================================
%  PART 1: CALCULATE NORMATIVE R2 (Subject vs. Group Average)
% =========================================================================
fprintf('--- PART 1: Calculating Normative R2 ---\n');
assert(isfile(GroupPatMat), 'Group pattern not found: %s', GroupPatMat);

% 1. Load Group Average Patterns
S_grp = load(GroupPatMat);
nClipGrp = numel(S_grp.ClipOut);
ids_grp = strings(nClipGrp, 1);
Y_grp = zeros(nClipGrp, nROI);
for k = 1:nClipGrp
    ids_grp(k)  = string(S_grp.ClipOut(k).id);
    Y_grp(k, :) = S_grp.ClipOut(k).pattern(:).';
end

% 2. Iterate through Subject Patterns
L = dir(fullfile(SubjPatDir, '*_clip_patterns.mat'));
fprintf('Detected %d subjects. Aligning and calculating R2...\n', numel(L));

R2_subjID = strings(numel(L), 1);
R2_mat_normative = nan(nROI, numel(L)); % nROI x Nsub

for si = 1:numel(L)
    inMat = fullfile(SubjPatDir, L(si).name);
    S_sub = load(inMat);
    subj_id = string(S_sub.meta.subs{1});
    R2_subjID(si) = subj_id;
    
    nClipSub = numel(S_sub.ClipOut);
    ids_sub  = strings(nClipSub, 1);
    Y_sub    = zeros(nClipSub, nROI);
    for k = 1:nClipSub
        ids_sub(k)  = string(S_sub.ClipOut(k).id);
        Y_sub(k, :) = S_sub.ClipOut(k).pattern(:).';
    end
    
    % Intersect clips to ensure perfect temporal alignment
    [~, idx_grp, idx_sub] = intersect(ids_grp, ids_sub, 'stable');
    Y_grp_aligned = Y_grp(idx_grp, :);
    Y_sub_aligned = Y_sub(idx_sub, :);
    
    % Calculate R2 (Squared Pearson Correlation) for each ROI
    for r = 1:nROI
        y_g = Y_grp_aligned(:, r);
        y_s = Y_sub_aligned(:, r);
        valid = ~isnan(y_g) & ~isnan(y_s);
        if std(y_g(valid)) > 0 && std(y_s(valid)) > 0
            r_val = corr(y_g(valid), y_s(valid));
            R2_mat_normative(r, si) = r_val^2; 
        end
    end
end
fprintf('Normative R2 calculation complete.\n\n');

%% ========================================================================
%  PART 2: DATA INTERSECTION (R2, Motion, Cognition)
% =========================================================================
fprintf('--- PART 2: Preparing Covariates & Cognition ---\n');

% 1. Load Motion
TMotion = readtable(MotionCSV);
motion_subjID = string(TMotion.subid);
motion_values = TMotion.mean_motion;
valid_mot = ~isnan(motion_values);
motion_subjID = motion_subjID(valid_mot);
motion_values = motion_values(valid_mot);

% 2. Load Cognition
T = readtable(CogCSV);
vnames = T.Properties.VariableNames;
idCol = find(contains(lower(vnames), ["subject","subid","subjectid","sub","id"]), 1);
subID_cog_raw = T.(vnames{idCol});
subID_cog = strings(numel(subID_cog_raw),1);
for i = 1:numel(subID_cog_raw)
    x = subID_cog_raw(i);
    if isnumeric(x), subID_cog(i) = string(x);
    else, tmp = regexp(string(x), '\d+', 'match', 'once');
        if isempty(tmp), subID_cog(i) = strtrim(string(x)); else, subID_cog(i) = string(tmp); end
    end
end

cogVars = {'PMAT24_A_CR', 'PicSeq_AgeAdj', 'ListSort_AgeAdj', 'CardSort_AgeAdj', ...
           'Flanker_AgeAdj', 'CogFluidComp_AgeAdj', 'CogCrystalComp_AgeAdj'};
cogVars_pretty = strrep(string(cogVars), '_', ' ');
Ncog = numel(cogVars);
CogMat_all = nan(height(T), Ncog);
for j = 1:Ncog, CogMat_all(:,j) = T.(cogVars{j}); end

% 3. Intersect all three lists
[subj_temp, idxR2, idxCog] = intersect(R2_subjID, subID_cog, 'stable');
[subj_common, idx_temp, idxMot] = intersect(subj_temp, motion_subjID, 'stable');
idxR2  = idxR2(idx_temp);
idxCog = idxCog(idx_temp);

Nsub = numel(subj_common);
fprintf('Final overlapping cohort: N = %d subjects\n\n', Nsub);

R2_final  = R2_mat_normative(:, idxR2); % 360 x Nsub
Cog_final = CogMat_all(idxCog, :);      % Nsub x Ncog
Mot_final = motion_values(idxMot);      % Nsub x 1

%% ========================================================================
%  PART 3: PARTIAL CORRELATION (Normative R2 vs. Cognition | Motion)
% =========================================================================
fprintf('--- PART 3: Computing Partial Correlations ---\n');
rho_roi_cog = nan(nROI, Ncog);
p_roi_cog   = nan(nROI, Ncog);

for roi = 1:nROI
    x = R2_final(roi, :).';
    for j = 1:Ncog
        y = Cog_final(:, j);
        valid_idx = ~isnan(x) & ~isnan(y) & ~isnan(Mot_final);
        if sum(valid_idx) > 10
            [r, p] = partialcorr(x(valid_idx), y(valid_idx), Mot_final(valid_idx), 'Type', 'Spearman');
            rho_roi_cog(roi, j) = r;
            p_roi_cog(roi, j)   = p;
        end
    end
end

% FDR Correction
[~, ~, p_adj_vec] = fdr_bh_local(p_roi_cog(:));
p_roi_cog_FDR = reshape(p_adj_vec, nROI, Ncog);
sig_roi_cog   = p_roi_cog_FDR < 0.05;

% Save CSV
ROI_idx_col = repmat((1:nROI).', Ncog, 1);
CogName_col = repelem(string(cogVars(:)), nROI, 1);
T_out = table(ROI_idx_col, CogName_col, rho_roi_cog(:), p_roi_cog(:), p_roi_cog_FDR(:), sig_roi_cog(:), ...
    'VariableNames', {'ROI','CognitiveMeasure','rho_PartialSpearman','p_raw','p_FDR','Significant_FDRlt0p05'});
writetable(T_out, fullfile(OutDir, 'NormativeR2_Cognition_PartialCorr.csv'));
fprintf('Statistical testing complete and saved to CSV.\n\n');

%% ========================================================================
%  PART 4: VISUALIZATION
% =========================================================================
fprintf('--- PART 4: Generating Figures ---\n');

% Extract Surface Labels
gL = gifti(Lsurf_file);  surf_lh.coord = double(gL.vertices)';  surf_lh.tri = double(gL.faces);
gR = gifti(Rsurf_file);  surf_rh.coord = double(gR.vertices)';  surf_rh.tri = double(gR.faces);
L_gii = fullfile(OutDir, 'tmp_MMP.L.32k.label.gii');
R_gii = fullfile(OutDir, 'tmp_MMP.R.32k.label.gii');
cmd = sprintf('"%s" -cifti-separate "%s" COLUMN -label CORTEX_LEFT "%s" -label CORTEX_RIGHT "%s"', ...
               wb_cmd, LabelFile, L_gii, R_gii);
system(cmd);  
gL = gifti(L_gii);  labL = double(gL.cdata(:));  
gR = gifti(R_gii);  labR = double(gR.cdata(:));  
label_32k = [labL; labR];                        
delete(L_gii); delete(R_gii);

% Figure A: Brain Surface Maps (Plotting rho values)
if Ncog <= 5
    plot_hemispheres(rho_roi_cog, {surf_lh, surf_rh}, 'parcellation', label_32k, 'colormap', 'jet'); 
else
    nBlock1 = min(5, Ncog);
    plot_hemispheres(rho_roi_cog(:, 1:nBlock1), {surf_lh, surf_rh}, 'parcellation', label_32k, 'colormap', 'jet'); 
    plot_hemispheres(rho_roi_cog(:, nBlock1+1:end), {surf_lh, surf_rh}, 'parcellation', label_32k, 'colormap', 'jet'); 
end

% Figure B: Significant ROI Counts Bar Chart
sig_per_cog = sum(sig_roi_cog, 1);   
figure('Color','w','Name','Significant ROIs per Cognitive Measure (Normative R2)');
bar(sig_per_cog, 'FaceColor',[0.85 0.32 0.09],'EdgeColor','none'); % Using a distinct color for validation test
set(gca,'XTick',1:Ncog, 'XTickLabel',cogVars_pretty, 'XTickLabelRotation',40, 'FontName','Arial');
ylabel('# significant ROIs (FDR < 0.05)', 'FontName','Arial');
title('Normative Alignment vs Cognition (Controlling for Motion)', 'FontName','Arial');
grid on;

% Figure C: Pattern Similarity Matrix
rho_cogpattern = corr(rho_roi_cog, 'rows','pairwise');  
figure('Color','w','Name','Pattern Similarity (Normative R2)');
imagesc(rho_cogpattern);
axis square; caxis([-1 1]);
cb = colorbar; cb.Label.String = 'Pattern correlation';
set(gca,'XTick',1:Ncog, 'XTickLabel',cogVars_pretty, 'XTickLabelRotation',40, ...
        'YTick',1:Ncog, 'YTickLabel',cogVars_pretty, 'FontName','Arial');
title('Correlation between ROI-wise maps (Normative R2)', 'FontName','Arial');

% Save final workspace
save(fullfile(OutDir, 'NormativeR2_Cognition_Results.mat'), ...
     'subj_common', 'R2_final', 'Cog_final', 'Mot_final', 'cogVars', ...
     'rho_roi_cog', 'p_roi_cog', 'p_roi_cog_FDR', 'sig_roi_cog', 'sig_per_cog');

fprintf('\n=== All tasks completed successfully! Results are in %s ===\n', OutDir);

%% ========================================================================
%  HELPER FUNCTION: FDR Correction
% =========================================================================
function [h, crit_p, adj_p] = fdr_bh_local(pvals, q)
    if nargin < 2 || isempty(q), q = 0.05; end
    p = pvals(:);
    valid = ~isnan(p);
    p_valid = p(valid);
    [p_sorted, sort_ids] = sort(p_valid);
    V = length(p_sorted);
    I = (1:V)';
    thresh = I / V * q;
    w = find(p_sorted <= thresh, 1, 'last');
    if isempty(w)
        crit_p = 0;
        h_valid = false(V,1);
    else
        crit_p = p_sorted(w);
        h_valid = p_valid <= crit_p;
    end
    adj_p_sorted = p_sorted .* V ./ I;
    for i = V-1:-1:1
        adj_p_sorted(i) = min(adj_p_sorted(i), adj_p_sorted(i+1));
    end
    adj_p_valid = zeros(V,1);
    adj_p_valid(sort_ids) = adj_p_sorted;
    h = false(size(p));
    adj_p = nan(size(p));
    h(valid) = h_valid;
    adj_p(valid) = adj_p_valid;
end
