# Supplementary material for: Mapping the movie-watching brain with AI-derived semantics
Source: Imaging Neurosci (Camb). 2026 Jul 10;4:IMAG.a.1300. doi: 10.1162/IMAG.a.1300 (PMC13358718; doi:10.1162/IMAG.a.1300)
Supplement: Code Source Files Videos [file IMAG.a.1300_supp_Code_SourceFiles_Videos.zip › Supplementary/Code/Reviewer_2_4.m]

%% ====================== Parameters & Paths ======================
clear; clc; close all;
BaseDir = pwd;

% ==== Input Files ====
File1 = fullfile(BaseDir, 'scores_overlap2.csv');            % Run 1: 11 Features
File2 = fullfile(BaseDir, 'scores_overlap2_extended.csv');   % Run 2: 30 Features

%% ====================== Read Tables ======================
T1 = readtable(File1);
T2 = readtable(File2);

% Extract ID columns
varNames1 = T1.Properties.VariableNames;
varNames2 = T2.Properties.VariableNames;

idCol1 = find(strcmpi(varNames1,'id') | strcmpi(varNames1,'video_name'), 1);
idCol2 = find(strcmpi(varNames2,'id') | strcmpi(varNames2,'video_name'), 1);

ids1 = string(T1{:, idCol1});
ids2 = string(T2{:, idCol2});

% Find common IDs and align rows exactly
[common_ids, idx1, idx2] = intersect(ids1, ids2, 'stable');
fprintf('Found %d aligned clips between the two scoring files.\n', numel(common_ids));

%% ====================== Feature Mapping ======================
% Map the original 11 feature names to the potentially updated names in the extended file
% Format: {'Name in File 1', 'Name in File 2'}
feat_map = {
    'people_presence',      'presence_of_people'; 
    'faces_closeup',        'faces_closeup';
    'social_interaction',   'social_interaction';
    'dialogue',             'dialogue';
    'music',                'music';
    'motion_intensity',     'motion_intensity';
    'scene_brightness',     'scene_brightness';
    'valence',              'valence';
    'arousal',              'arousal';
    'threat',               'threat';
    'narrative_progress',   'narrative_progress'
};

num_feats = size(feat_map, 1);
X1 = nan(numel(common_ids), num_feats);
X2 = nan(numel(common_ids), num_feats);
feat_labels_display = strings(num_feats, 1);

% Extract the 11 matched columns
for i = 1:num_feats
    name1 = feat_map{i, 1};
    name2 = feat_map{i, 2};
    
    % Clean up names for plot display (replace underscores with spaces)
    feat_labels_display(i) = strrep(name1, '_', ' ');

    % Extract aligned data
    col1 = T1{idx1, name1};
    col2 = T2{idx2, name2};

    % Ensure data is numeric
    if iscell(col1) || isstring(col1), col1 = str2double(string(col1)); end
    if iscell(col2) || isstring(col2), col2 = str2double(string(col2)); end

    X1(:, i) = col1;
    X2(:, i) = col2;
end

%% ====================== Calculate Reliability (Pearson r) ======================
% Calculate and print the correlation values to the console for manuscript reporting
r_vals = nan(num_feats, 1);
for i = 1:num_feats
    valid = ~isnan(X1(:,i)) & ~isnan(X2(:,i));
    if sum(valid) > 2
        r_vals(i) = corr(X1(valid, i), X2(valid, i));
    end
end

fprintf('\n=== Test-Retest Reliability (Pearson r) ===\n');
for i = 1:num_feats
    fprintf('  %20s : r = %.3f\n', feat_map{i,1}, r_vals(i));
end
fprintf('-------------------------------------------\n');
fprintf('  Mean Reproducibility (r) = %.3f\n\n', mean(r_vals, 'omitnan'));

%% ====================== Plotting ======================
% Adjusted figure size for a 1x2 layout with individual colorbars
figure('Color', 'w', 'Name', 'LLM Scoring Reproducibility', 'Position', [100, 100, 1100, 600]);

% Use tiledlayout for strict symmetry
t = tiledlayout(1, 2, 'TileSpacing', 'compact', 'Padding', 'compact');

% Add a single, shared Y-label for the entire layout to ensure equal inner margins
ylabel(t, 'Clips (Time)', 'FontSize', 14, 'FontWeight', 'bold');

% --- Subplot 1: Original 11 Features ---
ax1 = nexttile;
imagesc(X1);
% colormap(ax1, 'jet');
% Removed manual caxis() to allow MATLAB to use the best auto-scale for this specific data
set(ax1, 'XTick', 1:num_feats, 'XTickLabel', feat_labels_display, 'TickLabelInterpreter', 'none');
xtickangle(ax1, 45);
title(ax1, 'Run 1: Original 11 Features', 'FontSize', 14);
% Give Subplot 1 its own colorbar to match its specific auto-scale
cb1 = colorbar(ax1);
cb1.Label.String = 'Score';

% --- Subplot 2: Extracted 11 Features from the 30-feature run ---
ax2 = nexttile;
imagesc(X2);
% colormap(ax2, 'jet');
% Removed manual caxis() to allow MATLAB to use the best auto-scale for this specific data
set(ax2, 'XTick', 1:num_feats, 'XTickLabel', feat_labels_display, 'TickLabelInterpreter', 'none');
xtickangle(ax2, 45);
title(ax2, 'Run 2: Extracted from 30 Features', 'FontSize', 14);
% Give Subplot 2 its own colorbar to match its specific auto-scale
cb2 = colorbar(ax2);
cb2.Label.String = 'Score';

% Add overall title to the layout
title(t, 'Reproducibility of LLM Semantic Scoring Across Independent Runs', 'FontSize', 18, 'FontWeight', 'bold');
