# Supplementary material for: Mapping the movie-watching brain with AI-derived semantics
Source: Imaging Neurosci (Camb). 2026 Jul 10;4:IMAG.a.1300. doi: 10.1162/IMAG.a.1300 (PMC13358718; doi:10.1162/IMAG.a.1300)
Supplement: Code Source Files Videos [file IMAG.a.1300_supp_Code_SourceFiles_Videos.zip › Supplementary/Code/Reviewer_2_5.m]

% =========================================================================
% Script: Spin Test between Sensorimotor-Association (S-A) Axis and R2 Map
% Author: Paper revision Brain-AI alignment
% =========================================================================

clc; clear; close all;

%% 1. Define Hardcoded Paths
BaseDir = pwd;
dir_SA = fullfile(BaseDir, '000_SensorimotorAssociation');
dir_R2 = fullfile(BaseDir, '025_roiwise_allclips_LOO_no_overlap');

file_r2   = fullfile(dir_R2, 'roiwise_R2_allclips_LOO_no_overlap.csv');
file_mmp  = fullfile(BaseDir, 'mmp.csv');

%% 2. Load Data
fprintf('Loading data...\n');

% 2.1 Load user's R2 map and MMP labels
r2_data = readtable(file_r2);
mmp_labels = readtable(file_mmp);

r2_user_vector = r2_data.R2;               
roi_user_names = string(mmp_labels.label); 

% 2.2 Load S-A Axis dense data 
sa_lh = gifti(fullfile(dir_SA, 'SensorimotorAssociation_Axis_LH.fsaverage5.func.gii')); 
sa_rh = gifti(fullfile(dir_SA, 'SensorimotorAssociation_Axis_RH.fsaverage5.func.gii'));

% 2.3 Load dense labels 
label_lh = gifti(fullfile(dir_SA, 'fsaverage5_lh_HCP-MMP1.label.gii'));
label_rh = gifti(fullfile(dir_SA, 'fsaverage5_rh_HCP-MMP1.label.gii'));

% 2.4 Load spherical surfaces for Spin Test 
surf_lh = gifti(fullfile(dir_SA, 'sphere_left.gii'));
surf_rh = gifti(fullfile(dir_SA, 'sphere_right.gii'));

%% 3. Extract and Align ROI Data
fprintf('Aligning S-A axis data with R2 map...\n');

label_dict_lh = label_lh.labels;
label_dict_rh = label_rh.labels;

sa_aligned = [];
r2_aligned = [];

% Array dedicated for surface plotting (strictly mapped to mmp.csv indices 1-360)
sa_surface_360 = nan(length(r2_user_vector), 1);

% 1. Clean user's CSV names: "L V1" -> "V1"
core_user_names = strtrim(strrep(strrep(roi_user_names, 'L ', ''), 'R ', ''));

% 2. Identify hemisphere prefixes
is_left_user = startsWith(roi_user_names, 'L ');
is_right_user = startsWith(roi_user_names, 'R ');

% 3. Function to clean GIFTI names: "L_V1_ROI" -> "V1"
cleanGiiName = @(str) strtrim(strrep(strrep(strrep(str, '_ROI', ''), 'L_', ''), 'R_', ''));

% Process Left Hemisphere
for i = 1:length(label_dict_lh.name)
    name_raw = label_dict_lh.name{i};
    if contains(name_raw, '???') || contains(name_raw, 'Medial_wall')
        continue; 
    end
    
    key_val = label_dict_lh.key(i);
    idx_dense = find(label_lh.cdata == key_val);
    sa_val = mean(sa_lh.cdata(idx_dense), 'omitnan');
    
    core_gii = cleanGiiName(name_raw);
    match_idx = find(strcmp(core_user_names, core_gii) & is_left_user); 
    
    if isempty(match_idx)
        warning(['Missing user ROI (Left): ', name_raw, ' (Expected core: ', core_gii, ')']);
        continue;
    end
    
    sa_aligned = [sa_aligned; sa_val];
    r2_aligned = [r2_aligned; r2_user_vector(match_idx(1))];
    
    % Store value strictly at its original ROI index (1-360) for surface plotting
    sa_surface_360(match_idx(1)) = sa_val;
end

% Process Right Hemisphere
for i = 1:length(label_dict_rh.name)
    name_raw = label_dict_rh.name{i};
    if contains(name_raw, '???') || contains(name_raw, 'Medial_wall')
        continue; 
    end
    
    key_val = label_dict_rh.key(i);
    idx_dense = find(label_rh.cdata == key_val);
    sa_val = mean(sa_rh.cdata(idx_dense), 'omitnan');
    
    core_gii = cleanGiiName(name_raw);
    match_idx = find(strcmp(core_user_names, core_gii) & is_right_user); 
    
    if isempty(match_idx)
        warning(['Missing user ROI (Right): ', name_raw, ' (Expected core: ', core_gii, ')']);
        continue;
    end
    
    sa_aligned = [sa_aligned; sa_val];
    r2_aligned = [r2_aligned; r2_user_vector(match_idx(1))];
    
    % Store value strictly at its original ROI index (1-360) for surface plotting
    sa_surface_360(match_idx(1)) = sa_val;
end

fprintf('Successfully aligned %d cortical ROIs.\n', length(sa_aligned));

%% 4. Empirical Correlation
[rho_empirical, p_uncorrected] = corr(sa_aligned, r2_aligned, 'Type', 'Spearman', 'Rows', 'complete');
fprintf('------------------------------------------------------\n');
fprintf('Empirical Spearman rho: %.4f\n', rho_empirical);
fprintf('Uncorrected p-value:    %.4e\n', p_uncorrected);

%% 5. Spin Test via BrainSpace (Vertex-then-Parcellate Approach)
fprintf('------------------------------------------------------\n');
fprintf('Running Spin Permutations on dense vertices (1000 rotations)...\n');
n_rotations = 1000;

sa_null_dense = spin_permutations({sa_lh.cdata, sa_rh.cdata}, {surf_lh, surf_rh}, n_rotations);
rho_null = zeros(n_rotations, 1);

fprintf('Parcellating spun maps and computing null correlations...\n');
for k = 1:n_rotations
    spun_sa_lh = sa_null_dense{1}(:, 1, k);
    spun_sa_rh = sa_null_dense{2}(:, 1, k);
    
    spun_sa_aligned = zeros(length(sa_aligned), 1);
    count = 1;
    
    % Re-parcellate Left Hemisphere
    for i = 1:length(label_dict_lh.name)
        name_raw = label_dict_lh.name{i};
        if contains(name_raw, '???') || contains(name_raw, 'Medial_wall'); continue; end
        
        key_val = label_dict_lh.key(i);
        idx_dense = find(label_lh.cdata == key_val);
        core_gii = cleanGiiName(name_raw);
        if isempty(find(strcmp(core_user_names, core_gii) & is_left_user, 1)); continue; end
        
        spun_sa_aligned(count) = mean(spun_sa_lh(idx_dense), 'omitnan');
        count = count + 1;
    end
    
    % Re-parcellate Right Hemisphere
    for i = 1:length(label_dict_rh.name)
        name_raw = label_dict_rh.name{i};
        if contains(name_raw, '???') || contains(name_raw, 'Medial_wall'); continue; end
        
        key_val = label_dict_rh.key(i);
        idx_dense = find(label_rh.cdata == key_val);
        core_gii = cleanGiiName(name_raw);
        if isempty(find(strcmp(core_user_names, core_gii) & is_right_user, 1)); continue; end
        
        spun_sa_aligned(count) = mean(spun_sa_rh(idx_dense), 'omitnan');
        count = count + 1;
    end
    
    rho_null(k) = corr(spun_sa_aligned, r2_aligned, 'Type', 'Spearman', 'Rows', 'complete');
end

p_spin = sum(abs(rho_null) >= abs(rho_empirical)) / n_rotations;

fprintf('Spin-test corrected p-value (p_spin): %.4f\n', p_spin);
fprintf('------------------------------------------------------\n');

%% 6. Visualization: Statistical Scatter & Null Distribution
fig1 = figure('Position', [100, 100, 900, 400], 'Color', 'w');

% Scatter plot
subplot(1, 2, 1);
scatter(sa_aligned, r2_aligned, 40, [0.2 0.6 0.8], 'filled', 'MarkerEdgeColor', 'w', 'LineWidth', 0.5);
hold on;
p_poly = polyfit(sa_aligned, r2_aligned, 1);
x_fit = linspace(min(sa_aligned), max(sa_aligned), 100);
plot(x_fit, polyval(p_poly, x_fit), 'r-', 'LineWidth', 2);
xlabel('Sensorimotor-Association Axis (Sydnor et al.)', 'FontSize', 11, 'FontWeight', 'bold');
ylabel('Explainability (Cross-validated R^2)', 'FontSize', 11, 'FontWeight', 'bold');
title(sprintf('Empirical Alignment\nSpearman \\rho = %.3f', rho_empirical), 'FontSize', 12);
box on; grid on; set(gca, 'GridAlpha', 0.15);

% Null distribution histogram
subplot(1, 2, 2);
h_hist = histogram(rho_null, 30, 'FaceColor', [0.7 0.7 0.7], 'EdgeColor', 'w');
hold on;
plot([rho_empirical rho_empirical], ylim, 'r-', 'LineWidth', 2.5, 'DisplayName', 'Empirical \rho');
plot([-rho_empirical -rho_empirical], ylim, 'r--', 'LineWidth', 1.5, 'DisplayName', 'Negative \rho');
xlabel('Null Spearman \rho (Spin Permutations)', 'FontSize', 11, 'FontWeight', 'bold');
ylabel('Frequency', 'FontSize', 11, 'FontWeight', 'bold');
title(sprintf('Spin Test Null Distribution\np_{spin} = %.3f', p_spin), 'FontSize', 12);
legend('Location', 'northeast');
box on; grid on; set(gca, 'GridAlpha', 0.15);

saveas(fig1, 'Figure_SA_Axis_SpinTest.png');

%% 7. Visualization: Surface Plot of S-A Axis (Custom 32k fs_LR)
fprintf('Plotting S-A Axis on very_inflated 32k fs_LR surfaces...\n');

try
    % Load high-res surfaces
    Lsurf_file = fullfile(BaseDir, 'fsaverage.L.very_inflated.32k_fs_LR.surf.gii');
    Rsurf_file = fullfile(BaseDir, 'fsaverage.R.very_inflated.32k_fs_LR.surf.gii');
    
    gL_plot = gifti(Lsurf_file);
    surf_lh_plot.coord = double(gL_plot.vertices)';   
    surf_lh_plot.tri   = double(gL_plot.faces);       
    
    gR_plot = gifti(Rsurf_file);
    surf_rh_plot.coord = double(gR_plot.vertices)';
    surf_rh_plot.tri   = double(gR_plot.faces);

    % Configure wb_command paths and extract dense labels
    wb_cmd    = fullfile(BaseDir, '000_workbench', 'bin_windows64', 'wb_command.exe');
    LabelFile = fullfile(BaseDir, 'HCP_MMP1.0_Glasser.32k_fs_LR.dlabel.nii');
    
    L_gii_tmp = fullfile(BaseDir, 'tmp_MMP.L.32k.label.gii');
    R_gii_tmp = fullfile(BaseDir, 'tmp_MMP.R.32k.label.gii');
    
    if ~isfile(L_gii_tmp) || ~isfile(R_gii_tmp)
        cmd = sprintf('"%s" -cifti-separate "%s" COLUMN -label CORTEX_LEFT "%s" -label CORTEX_RIGHT "%s"', ...
                       wb_cmd, LabelFile, L_gii_tmp, R_gii_tmp);
        status = system(cmd);  
        assert(status==0, 'wb_command -cifti-separate failed.');
    end
    
    % Build 64984x1 label vector (0 = medial wall)
    gL_lab = gifti(L_gii_tmp);  labL = double(gL_lab.cdata(:));  
    gR_lab = gifti(R_gii_tmp);  labR = double(gR_lab.cdata(:));  
    label_dense_32k = [labL; labR];                       

    % Plot the perfectly aligned 360-ROI S-A Axis Map
    % fig2 = figure('Color', 'w', 'Name', 'Sensorimotor-Association Axis Surface');
    obj_sa = plot_hemispheres(sa_surface_360, {surf_lh_plot, surf_rh_plot}, ...
                              'parcellation', label_dense_32k, ...
                              'colormap', 'jet');
    title('Sensorimotor-Association Axis (Sydnor et al., 2021)', 'FontSize', 14);
    
    % Save surface figure
    saveas(fig2, 'Figure_SA_Axis_Surface_fsLR.png');
    fprintf('Surface plot saved as Figure_SA_Axis_Surface_fsLR.png\n');
    
    % Clean up temporary GIFTI label files
    if isfile(L_gii_tmp), delete(L_gii_tmp); end
    if isfile(R_gii_tmp), delete(R_gii_tmp); end

catch ME
    warning('Failed to render custom 32k fs_LR surface plot.');
    disp(ME.message);
end

fprintf('Done.\n');
