# Supplementary material for: Mapping the movie-watching brain with AI-derived semantics
Source: Imaging Neurosci (Camb). 2026 Jul 10;4:IMAG.a.1300. doi: 10.1162/IMAG.a.1300 (PMC13358718; doi:10.1162/IMAG.a.1300)
Supplement: Code Source Files Videos [file IMAG.a.1300_supp_Code_SourceFiles_Videos.zip › Supplementary/Code/Reviewer_3_789.m]

%% ====================== Parameters & Paths ======================
clear; clc; close all;
BaseDir      = pwd;

% ==== Input Files ====
PatternsMat  = fullfile(BaseDir,'023_clip_patterns','clip_patterns.mat');  
ScoresCSV    = fullfile(BaseDir,'scores_overlap2.csv');                      

% ==== Define Lambda Grid for Search ====
lambda_grid  = logspace(-2, 4, 15); 
nLambdas     = length(lambda_grid);
nFolds       = 10; % 10-Fold CV

%% ====================== Load Clip Patterns ======================
S = load(PatternsMat);
assert(isfield(S,'ClipOut'), 'ClipOut not found in clip_patterns.mat');
ClipOut = S.ClipOut;

ids_all = cell(numel(ClipOut),1);
Y_list  = cell(numel(ClipOut),1);
for k = 1:numel(ClipOut)
    ids_all{k} = char(ClipOut(k).id);          
    Y_list{k}  = ClipOut(k).pattern(:).';      
end
Y_all = cell2mat(Y_list);   
fprintf('Loaded %d clips from clip_patterns, each with 360 ROIs.\n', size(Y_all,1));

%% ====================== Load AI Scores and Align by ID ======================
T = readtable(ScoresCSV);
[ids_keep, X_num, feat_names] = pick_features_and_align(T, ids_all);

Y = Y_all( map_ids_to_rows(ids_all, ids_keep), : );

% Exclude missing scores
valid_rows = all(~isnan(X_num), 2);
X_num = X_num(valid_rows, :);
Y     = Y(valid_rows, :);
ids_keep = ids_keep(valid_rows);

nClip = size(Y,1);
nROI  = size(Y,2);
nFeat = size(X_num,2);

fprintf('Data strictly aligned: %d clips x %d features.\n', nClip, nFeat);

%% ====================== Parse Time & Create Block Folds ======================
run_labels  = strings(nClip, 1);
start_times = zeros(nClip, 1);
end_times   = zeros(nClip, 1);

for i = 1:nClip
    parts = strsplit(ids_keep(i), '_');
    run_labels(i)  = parts(1); 
    start_times(i) = str2double(strrep(parts(2), 's', ''));
    end_times(i)   = str2double(strrep(parts(3), 'e', ''));
end

% Assign contiguous blocks per run to ensure even distribution across 10 folds
fold_idx = zeros(nClip, 1);
runs = unique(run_labels);
for r = 1:length(runs)
    idx_r = find(run_labels == runs(r));
    [~, sort_idx] = sort(start_times(idx_r)); % Ensure chronological order
    idx_r = idx_r(sort_idx);
    
    n_r = length(idx_r);
    edges = round(linspace(0, n_r, nFolds + 1));
    for f = 1:nFolds
        fold_idx(idx_r(edges(f)+1 : edges(f+1))) = f;
    end
end

%% ====================== Lambda Grid Search (Purged Block 10-Fold) ======================
fprintf('\n=== Starting Nested Optimization (Purged Block 10-Fold) ===\n');

mean_R2_top10   = zeros(nLambdas, 1);
% Pre-allocate cell arrays to store results for each lambda
all_R2_maps     = cell(nLambdas, 1);
all_Beta_maps   = cell(nLambdas, 1);

for idx_lam = 1:nLambdas
    current_lambda = lambda_grid(idx_lam);
    
    Yhat  = nan(nClip, nROI);
    BetaAbs_sum = zeros(nFeat, nROI);
    
    for f = 1:nFolds
        test_mask  = (fold_idx == f);
        train_mask = ~test_mask;
        
        % —— PURGING LOGIC ——
        % Find all training clips that temporally overlap with ANY test clip
        test_indices = find(test_mask);
        for ti = 1:length(test_indices)
            curr_test = test_indices(ti);
            overlap_mask = (run_labels == run_labels(curr_test)) & ...
                           (start_times < end_times(curr_test)) & ...
                           (end_times > start_times(curr_test));
            train_mask(overlap_mask) = false; % Purge from training
        end
        
        Xtr = X_num(train_mask,:);  ytr = Y(train_mask,:);
        Xte = X_num(test_mask,:);   yte = Y(test_mask,:);
        
        if isempty(Xtr) || isempty(Xte), continue; end
        
        % Standardize features based on training fold
        muX = mean(Xtr, 1);  
        sdX = std(Xtr, 0, 1); sdX(sdX==0)=1;
        Xtr_n = (Xtr - muX) ./ sdX;
        Xte_n = (Xte - muX) ./ sdX;
        
        % Train Ridge for all ROIs simultaneously using vectorized math
        for rr = 1:nROI
            y_train_rr = ytr(:, rr);
            if all(isnan(y_train_rr)) || std(y_train_rr)==0, continue; end
            
            muy = mean(y_train_rr); 
            sdy = std(y_train_rr); if sdy==0, sdy=1; end
            ytr_n = (y_train_rr - muy) / sdy;
            
            beta_n = (Xtr_n' * Xtr_n + current_lambda * eye(nFeat)) \ (Xtr_n' * ytr_n);
            
            yhat_n = Xte_n * beta_n;
            Yhat(test_mask, rr) = yhat_n * sdy + muy;
            
            BetaAbs_sum(:, rr) = BetaAbs_sum(:, rr) + abs(beta_n);
        end
    end
    
    % Compute R2 for this lambda
    R2_current = nan(nROI, 1);
    for rr = 1:nROI
        y_real = Y(:, rr);
        y_pred = Yhat(:, rr);
        valid = ~isnan(y_pred) & ~isnan(y_real);
        if sum(valid) > 0
            ss_res = sum((y_real(valid) - y_pred(valid)).^2);
            ss_tot = sum((y_real(valid) - mean(y_real(valid))).^2);
            if ss_tot > 0
                R2_current(rr) = 1 - ss_res/ss_tot;
            end
        end
    end
    
    % Store outputs
    all_R2_maps{idx_lam} = R2_current;
    all_Beta_maps{idx_lam} = BetaAbs_sum / nFolds; % Average Beta across 10 folds
    
    % Track Top-10 Metric
    valid_R2 = R2_current(~isnan(R2_current));
    sorted_R2 = sort(valid_R2, 'descend');
    if length(sorted_R2) >= 10
        mean_R2_top10(idx_lam) = mean(sorted_R2(1:10));
    else
        mean_R2_top10(idx_lam) = mean(sorted_R2);
    end
    
    fprintf('Lambda %2d/%d : %8.4f -> Top-10 R2 = %.4f\n', idx_lam, nLambdas, current_lambda, mean_R2_top10(idx_lam));
end

%% ====================== Identify Best Lambda & Extract Results ======================
[best_score, best_idx] = max(mean_R2_top10);
best_lambda = lambda_grid(best_idx);
R2_best   = all_R2_maps{best_idx};
Beta_best = all_Beta_maps{best_idx};

fprintf('\n======================================================\n');
fprintf('OPTIMIZATION COMPLETE!\n');
fprintf('Best Lambda: %.4f (Top-10 R2 = %.4f)\n', best_lambda, best_score);
fprintf('======================================================\n');

%% ====================== Visualization ======================
% 1. Lambda Optimization Curve
figure('Color', 'w', 'Name', 'Lambda Optimization');
semilogx(lambda_grid, mean_R2_top10, '-o', 'LineWidth', 2, 'MarkerFaceColor', 'b');
hold on; plot(best_lambda, best_score, 'r*', 'MarkerSize', 12, 'LineWidth', 2);
xline(best_lambda, 'r--', sprintf('Best \\lambda = %.2f', best_lambda), 'LabelVerticalAlignment', 'bottom');
grid on; xlabel('Ridge Regularization (\lambda)'); ylabel('Mean R^2 of Top-10 ROIs');
title('Hyperparameter Tuning (Purged 10-Fold CV)');

% 2. Extract ROI names for Top/Bottom 10
csvFile = fullfile(BaseDir,'mmp.csv');
T_mmp = readtable(csvFile);
vnames = lower(string(T_mmp.Properties.VariableNames));
fn_name = find(ismember(vnames, ["name","label","roi","region","parcel"]), 1);
roi_names = string(T_mmp{:, fn_name});
if numel(roi_names) ~= nROI, roi_names = "ROI_" + (1:nROI)'; end

% 3. Top-10 ROIs Plot
[~, idx_sorted_desc] = sort(R2_best, 'descend');
K = min(10, nROI);
top_idx = idx_sorted_desc(1:K);
top_names = roi_names(top_idx);
top_vals = R2_best(top_idx);

figure('Color','w','Name','Top-10 ROIs (10-Fold)');
barh(top_vals(end:-1:1));
set(gca, 'YTick', 1:K, 'YTickLabel', cellstr(top_names(end:-1:1)), 'TickLabelInterpreter', 'none');
xlabel('R^2'); title('Top-10 ROIs (Purged 10-Fold CV)'); grid on;

% 4. Feature Contributions Plot
feat_contrib_mean = mean(Beta_best, 2, 'omitnan');
w = max(R2_best, 0); if sum(w)>0, w = w / sum(w); end
feat_contrib_wmean = Beta_best * w(:);

[~, idx_wmean] = sort(feat_contrib_wmean, 'descend');
figure('Color','w','Name','Feature Contributions (10-Fold)');
bar(feat_contrib_wmean(idx_wmean));
xticks(1:nFeat); xticklabels(strrep(feat_names(idx_wmean), '_', ' ')); xtickangle(45);
ylabel('|β| (R^2-weighted)'); title('AI Feature Contributions (Purged 10-Fold CV)'); grid on;

% 5. Brain Surface R2 Map
Lsurf_file = fullfile(BaseDir, 'fsaverage.L.very_inflated.32k_fs_LR.surf.gii');
Rsurf_file = fullfile(BaseDir, 'fsaverage.R.very_inflated.32k_fs_LR.surf.gii');
LabelFile  = fullfile(BaseDir, 'HCP_MMP1.0_Glasser.32k_fs_LR.dlabel.nii');

if isfile(Lsurf_file) && isfile(LabelFile)
    wb_cmd = fullfile(BaseDir, '000_workbench','bin_windows64','wb_command.exe');
    L_gii = fullfile(BaseDir, 'tmp_MMP.L.32k.label.gii');
    R_gii = fullfile(BaseDir, 'tmp_MMP.R.32k.label.gii');
    cmd = sprintf('"%s" -cifti-separate "%s" COLUMN -label CORTEX_LEFT "%s" -label CORTEX_RIGHT "%s"', wb_cmd, LabelFile, L_gii, R_gii);
    system(cmd);
    
    gL = gifti(Lsurf_file); surf_lh.coord = double(gL.vertices)'; surf_lh.tri = double(gL.faces);
    gR = gifti(Rsurf_file); surf_rh.coord = double(gR.vertices)'; surf_rh.tri = double(gR.faces);
    labL = double(gifti(L_gii).cdata(:)); labR = double(gifti(R_gii).cdata(:));
    
    plot_hemispheres(R2_best, {surf_lh,surf_rh},'parcellation',[labL; labR],'colormap','jet');
    title('Brain Map of R^2 (Purged 10-Fold CV)');
    
    delete(L_gii); delete(R_gii);
end

%% ====================== Helper Functions ======================
function [ids_out, X_num, feat_names] = pick_features_and_align(T, default_ids)
    varNames = T.Properties.VariableNames;
    idCol = find(strcmpi(varNames,'id') | strcmpi(varNames,'video_name'), 1);
    numCols = cellfun(@(x) isnumeric(x)||islogical(x), table2cell(T(1,:)));
    if ~isempty(idCol), numCols(idCol) = false; end
    feat_names = string(varNames(numCols));
    if ~isempty(idCol)
        raw_ids_in = string(T{:, idCol});
        ids_in = strings(size(raw_ids_in));
        for i = 1:numel(raw_ids_in)
            parts = strsplit(raw_ids_in(i), '_');
            if numel(parts)>=3, ids_in(i) = join(parts(1:3), '_'); else, ids_in(i) = raw_ids_in(i); end
        end
        ids_out = string(default_ids); keep = ismember(ids_out, ids_in); ids_out = ids_out(keep);
        X_all = table2array(T(:, numCols));
        X_num = nan(numel(ids_out), numel(feat_names));
        for i = 1:numel(ids_out), X_num(i,:) = X_all(find(ids_in == ids_out(i), 1), :); end
    else
        n = min(height(T), numel(default_ids)); ids_out = string(default_ids(1:n));
        X_num = table2array(T(1:n, numCols));
    end
    X_num = (X_num - mean(X_num, 1, 'omitnan')) ./ max(std(X_num, 0, 1, 'omitnan'), 1e-8);
end

function idx = map_ids_to_rows(ids_src, ids_keep)
    map = containers.Map(cellstr(ids_src), 1:numel(ids_src));
    idx = arrayfun(@(i) map(char(ids_keep(i))), 1:numel(ids_keep))';
end
