# Supplementary material for: Mapping the movie-watching brain with AI-derived semantics
Source: Imaging Neurosci (Camb). 2026 Jul 10;4:IMAG.a.1300. doi: 10.1162/IMAG.a.1300 (PMC13358718; doi:10.1162/IMAG.a.1300)
Supplement: Code Source Files Videos [file IMAG.a.1300_supp_Code_SourceFiles_Videos.zip › Supplementary/Code/s022_gen_clips_overlap.m]

%% ====================== Parameters ======================
%% segment movies to 20 s clips

clear; clc;
BaseDir   = pwd;
MovieDir  = fullfile(BaseDir,'000_7T_Movies');
% >>> Changed to 022_clips
OutDir    = fullfile(BaseDir,'022_clips');
if ~exist(OutDir,'dir'), mkdir(OutDir); end
% Your ffmpeg path (Windows)
FFMPEG   = 'C:\ffmpeg\bin\ffmpeg.exe';
assert(isfile(FFMPEG),'ffmpeg not found: %s', FFMPEG);
fps       = 24;          % Movie framerate (used for consistency check and output)
TARGET    = 20;          % Target clip length (seconds)
MINLEN    = 16;          % Minimum clip length (seconds, hard lower bound)
LagSec    = 5;           % Forward lag of fMRI relative to video (reserve 5s at the end)
% 50% overlap -> step size is approx 10s
OverlapRatio = 0.5;
STEP      = max(1, round(TARGET * (1 - OverlapRatio)));  % approx 10 seconds
% Duration (seconds) and tags for the 4 runs
runs = struct( ...
  'tag', {'movie1AP','movie2PA','movie3PA','movie4AP'}, ...
  'len', {921,        918,        915,        901} );
% REST (1-based, seconds, closed interval)
restTR.movie1AP = [1 20; 265 285; 506 526; 714 734; 798 818; 902 921];
restTR.movie2PA = [1 20; 247 267; 526 546; 795 815; 899 918];
restTR.movie3PA = [1 20; 201 221; 406 426; 630 650; 792 812; 896 915];
restTR.movie4AP = [1 20; 253 273; 503 523; 778 798; 882 901];
% Movie file matching pattern (more robust: fuzzy matching)
pat = containers.Map;
pat('movie1AP') = '*MOVIE1*.mp4';
pat('movie2PA') = '*MOVIE2*.mp4';
pat('movie3PA') = '*MOVIE3*.mp4';
pat('movie4AP') = '*MOVIE4*.mp4';
%% ====================== Find the 4 movies ======================
movieFile = containers.Map;
for k = 1:numel(runs)
    tag = runs(k).tag;
    dd = dir(fullfile(MovieDir, pat(tag)));
    assert(~isempty(dd), 'Movie not found: %s / pattern %s', MovieDir, pat(tag));
    movieFile(tag) = fullfile(dd(1).folder, dd(1).name);
    fprintf('Matched movie: %s -> %s\n', tag, dd(1).name);
end
%% ====================== Construct continuous non-REST segments for each run (seconds) ======================
keepSegs = struct();   % keepSegs.(tag) = [a b; ...] continuous non-REST segments (seconds, closed interval)
for k = 1:numel(runs)
    tag = runs(k).tag; L = runs(k).len;
    keep = true(1,L);
    rr = restTR.(tag);
    for j = 1:size(rr,1)
        s = max(1, rr(j,1)); e = min(L, rr(j,2));
        keep(s:e) = false;
    end
    K = find(keep);                    % Indices of non-REST seconds
    if isempty(K)
        keepSegs.(tag) = zeros(0,2);
        continue;
    end
    d  = diff(K);
    st = [1, find(d>1)+1];
    en = [st(2:end)-1, numel(K)];
    segs = zeros(numel(st),2);
    for i = 1:numel(st)
        a = K(st(i)); b = K(en(i));    % This continuous non-REST segment (seconds, closed interval)
        segs(i,:) = [a b];
    end
    keepSegs.(tag) = segs;
    fprintf('%s Number of continuous non-REST segments: %d\n', tag, size(segs,1));
end
%% ====================== Split non-REST segments into small chunks of ~20s, 50% overlap ======================
smallSegs = table;  % Summary table: run, s0, s1, len, start_sec, dur_sec, file, lag_sec, step_sec, target_sec, overlap
row = 0;
for k = 1:numel(runs)
    tag  = runs(k).tag;
    segs = keepSegs.(tag);
    if isempty(segs), continue; end
    % Use VideoReader only for fps consistency check (optional)
    try
        vin = VideoReader(movieFile(tag));
        if abs(vin.FrameRate - fps) > 1e-2
            warning('Movie %s framerate=%.3f is inconsistent with expected %.2f (continuing).', movieFile(tag), vin.FrameRate, fps);
        end
    catch
        warning('Cannot open %s with VideoReader, processing with ffmpeg only.', movieFile(tag));
    end
    for ii = 1:size(segs,1)
        a = segs(ii,1); b = segs(ii,2);              % Seconds (closed interval)
        % -- Reserve LagSec seconds to avoid fMRI +Lag out of bounds --
        usable_b = b - LagSec;
        if usable_b < a
            fprintf('  %s Segment [%d,%d] is too short (no usable interval after reserving %ds), skipping.\n', tag, a, b, LagSec);
            continue;
        end
        Lusable = usable_b - a + 1;
        if Lusable < MINLEN
            fprintf('  %s Segment [%d,%d] has only %ds left after reserving %ds (<%ds), skipping.\n', tag, a, b, LagSec, Lusable, MINLEN);
            continue;
        end
        % -- 50% overlap sliding window: start from a to (usable_b - MINLEN + 1), step size STEP -- 
        starts = a : STEP : (usable_b - MINLEN + 1);
        if isempty(starts) || starts(end) < a
            starts = a;
        end
        for ss = 1:numel(starts)
            s0 = starts(ss);
            s1 = min(s0 + TARGET - 1, usable_b);   % Usually take 20s; if the tail is insufficient, truncate to usable_b
            lenSec = s1 - s0 + 1;
            if lenSec < MINLEN
                continue;                           % Strictly guarantee >=16s
            end
            % Start time = (s0-1) seconds, duration = lenSec seconds
            startSec = max(0, s0 - 1);
            durSec   = lenSec;
            % Export filename (indicates step size and overlap characteristics)
            fname = sprintf('%s_s%04d_e%04d_len%02ds_ov50.mp4', tag, s0, s1, lenSec);
            fout  = fullfile(OutDir, fname);
            % ffmpeg command (re-encode to ensure precise cutting, and keep audio)
            cmd = sprintf('"%s" -hide_banner -loglevel error -y -ss %.3f -i "%s" -t %.3f -r %d -c:v libx264 -preset veryfast -crf 18 -pix_fmt yuv420p -c:a aac -b:a 192k -movflags +faststart "%s"', ...
                          FFMPEG, startSec, movieFile(tag), durSec, fps, fout);
            status = system(cmd);
            if status ~= 0
                warning('ffmpeg export failed: %s', fname);
                continue;
            end
            % Record
            row = row + 1;
            smallSegs.run{row,1}       = tag;
            smallSegs.s0(row,1)        = s0;
            smallSegs.s1(row,1)        = s1;
            smallSegs.len(row,1)       = lenSec;
            smallSegs.start_sec(row,1) = startSec;
            smallSegs.dur_sec(row,1)   = durSec;
            smallSegs.lag_sec(row,1)   = LagSec;      % Record lag (convenient for downstream to directly add Lag)
            smallSegs.file{row,1}      = fname;
            smallSegs.step_sec(row,1)  = STEP;
            smallSegs.target_sec(row,1)= TARGET;
            smallSegs.overlap(row,1)   = OverlapRatio;
            fprintf('  Exported: %s [%d,%d] %ds (step=%ds, ov=50%%) -> %s (audio included, %ds reserved at the end)\n', ...
                    tag, s0, s1, lenSec, STEP, fname, LagSec);
        end
    end
end
%% ====================== Save Manifest ======================
writetable(smallSegs, fullfile(OutDir,'segments_manifest.csv'));
save(fullfile(OutDir,'segments_manifest.mat'), 'smallSegs');
fprintf('Done! Exported %d small chunks in total (audio included, 50%% overlap), manifest saved to %s\n', height(smallSegs), OutDir);
