# Supplementary material for: Mapping the movie-watching brain with AI-derived semantics
Source: Imaging Neurosci (Camb). 2026 Jul 10;4:IMAG.a.1300. doi: 10.1162/IMAG.a.1300 (PMC13358718; doi:10.1162/IMAG.a.1300)
Supplement: Code Source Files Videos [file IMAG.a.1300_supp_Code_SourceFiles_Videos.zip › Supplementary/Code/s023_gen_clippatterns_group.m]

%% ========================= Parameters =========================
%% generate clip-by-clip BOLD patterns from group-mean fMRI data
clear; clc;
BaseDir        = pwd;
DataRoot       = fullfile(BaseDir,'000_data');             % Inside each subject folder there is movie*.mat (variable M: 360xT)
% >>> Use new overlapping segment results
SegCSV         = fullfile(BaseDir,'022_clips','segments_manifest.csv');
% >>> Output to new directory
OutDir         = fullfile(BaseDir,'023_clip_patterns');
if ~exist(OutDir,'dir'), mkdir(OutDir); end
OutMat         = fullfile(OutDir,'clip_patterns.mat');
LagSec         = 5;          % Forward lag of fMRI compared to video (seconds/TR), should be consistent with lag_sec in the manifest
DoFrameDemean  = true;       % Whether to remove global signal frame by frame (in-frame mean)
TrimProp       = 0.05;       % Trimming proportion when aggregating across subjects (5% trimmed mean)
MinRunFrames   = 50;         % Skip subject if remaining non-REST frames in a run are less than this value
Verbose        = true;
% Duration (seconds) and tags for the 4 runs
runs = struct( ...
  'tag', {'movie1AP','movie2PA','movie3PA','movie4AP'}, ...
  'len', {921,        918,        915,        901} );
% REST (1-based, seconds, closed interval) -- Keep consistent with previous
restTR.movie1AP = [1 20; 265 285; 506 526; 714 734; 798 818; 902 921];
restTR.movie2PA = [1 20; 247 267; 526 546; 795 815; 899 918];
restTR.movie3PA = [1 20; 201 221; 406 426; 630 650; 792 812; 896 915];
restTR.movie4AP = [1 20; 253 273; 503 523; 778 798; 882 901];
%% ======================= Read Segment Manifest =======================
Tseg = readtable(SegCSV);
% The new manifest might contain additional columns like step_sec / target_sec / overlap, but must have at least the following columns
needCols = {'run','s0','s1','len','lag_sec','file'};
assert(all(ismember(needCols, Tseg.Properties.VariableNames)), ...
       'segments_manifest.csv is missing required columns (at least needed): %s', strjoin(needCols, ', '));
if any(Tseg.lag_sec ~= LagSec)
    warning('lag_sec in manifest is inconsistent with script parameter LagSec, continuing with script LagSec=%d.', LagSec);
end
% Keep only the four movie tags (to prevent other things mixed into the manifest)
validTags = {runs.tag};
keep = ismember(string(Tseg.run), string(validTags));
Tseg = Tseg(keep, :);
Tseg = sortrows(Tseg, {'run','s0'});   % Easy to read
fprintf('Total number of small segments to process: %d (runs x segments, potentially with 50%% overlap)\n', height(Tseg));
%% ======================= Collect Subject List =======================
d0 = dir(DataRoot);
d0 = d0([d0.isdir]);
subs = setdiff({d0.name}, {'.','..'});
assert(~isempty(subs), 'No subject folders found under %s.', DataRoot);
fprintf('Detected %d subjects.\n', numel(subs));
%% ======================= Main Processing: Read and preprocess the four runs for each subject =======================
% To prevent repeated I/O: first put the "fully preprocessed time series (including REST loci)" of the four runs of each subject into memory
% Approach: during z-score, only use keep frames to calculate mean and std; apply parameters to the whole series (including REST) after getting them; optionally demean global frame by frame
% In this way, it can be directly indexed by (s0+Lag : s1+Lag) later.
SubjData = struct();    % SubjData(i).id, .run.(tag) is a 360xT matrix (after zscore/global demean) (including REST)
validSubMask = false(numel(subs),1);
for si = 1:numel(subs)
    sid = subs{si};
    subjDir = fullfile(DataRoot, sid);
    ok_runs = true;
    runData = struct();
    for rk = 1:numel(runs)
        tag = runs(rk).tag;
        Lexp = runs(rk).len;
        keep = true(1, Lexp);
        rr = restTR.(tag);
        for j = 1:size(rr,1)
            s = max(1, rr(j,1)); e = min(Lexp, rr(j,2));
            keep(s:e) = false;
        end
        fmat = fullfile(subjDir, [tag '.mat']);
        if ~isfile(fmat)
            if Verbose, fprintf('  - Subject %s is missing %s, skipping this subject\n', sid, tag); end
            ok_runs = false; break;
        end
        S = load(fmat);
        if ~isfield(S,'M')
            error('Variable M is missing in file %s', fmat);
        end
        X = S.M;     % 360xT
        [P,Tlen] = size(X);
        if P~=360
            error('%s: ROI is not 360.', fmat);
        end
        if Tlen < Lexp
            warning('%s: Time length T=%d < expected %d, processing based on actual T=%d', fmat, Tlen, Lexp, Tlen);
            Lexp = Tlen;
            keep = keep(1:Lexp);
        elseif Tlen > Lexp
            X = X(:,1:Lexp);
        end
        % -- Only use keep frames for z-score mean and variance (across time per ROI)
        if sum(keep) < MinRunFrames
            if Verbose, fprintf('  - Subject %s run %s has too few valid frames (%d), skipping this subject\n', sid, tag, sum(keep)); end
            ok_runs = false; break;
        end
        mu = mean(X(:, keep), 2, 'omitnan');
        sd = std( X(:, keep), 0, 2, 'omitnan'); sd(sd==0|isnan(sd)) = 1;
        Xz = (X - mu) ./ sd;   % Apply z-score parameters to the whole series (including REST)
        % Optional: Remove global signal per TR (in-frame demean), also apply to the whole series (REST loci are also global demeaned)
        if DoFrameDemean
            Xz = Xz - mean(Xz,1,'omitnan');
        end
        runData.(tag) = Xz;   % 360xT (including REST positions; but index non-REST+Lag windows subsequently)
    end
    if ~ok_runs, continue; end
    SubjData(end+1).id = sid; %#ok<SAGROW>
    SubjData(end).run  = runData;
    validSubMask(si)   = true;
end
% Remove the first pre-allocated empty element (consistent with previous versions)
SubjData = SubjData(2:end);
ValidSubs = subs(validSubMask);
Nsub = numel(ValidSubs);
assert(Nsub>=2, 'Too few valid subjects.');
fprintf('Included valid subjects: %d\n', Nsub);
%% ======================= Extract and aggregate segment by segment (within-subject mean -> between-subject trimmed mean) =======================
ClipOut = struct([]);
for k = 1:height(Tseg)
    tag = string(Tseg.run{k});
    s0  = Tseg.s0(k);
    s1  = Tseg.s1(k);
    len = Tseg.len(k);
    % fMRI alignment window (add lag)
    t0 = s0 + LagSec;
    t1 = s1 + LagSec;
    % Safety check: t0..t1 should be within 1..Lexp of that run (LagSec was already reserved during slicing, theoretically won't go out of bounds)
    Lrun = runs(strcmp({runs.tag}, tag)).len;
    if t0 < 1 || t1 > Lrun
        warning('%s segment [%d,%d] +Lag out of bounds, skipped.', tag, s0, s1);
        continue;
    end
    % Within-subject temporal mean, gets one 360x1 per subject
    Yi = nan(360, Nsub);
    n_ok = 0;
    for i = 1:Nsub
        Xi = SubjData(i).run.(tag);   % 360xT
        y  = mean(Xi(:, t0:t1), 2, 'omitnan');  % Temporal mean
        if all(isnan(y)), continue; end
        n_ok = n_ok + 1;
        Yi(:, i) = y;
    end
    if n_ok < 2
        warning('%s [%d,%d] insufficient available subjects, skipping.', tag, s0, s1);
        continue;
    end
    % Between-subject trimmed mean (robust aggregation)
    patt = trimmed_mean(Yi, TrimProp, 2);   % 360x1
    % Record
    ClipOut(end+1).id        = sprintf('%s_s%04d_e%04d', tag, s0, s1); %#ok<SAGROW>
    ClipOut(end).run_tag     = char(tag);
    ClipOut(end).s0          = s0;
    ClipOut(end).s1          = s1;
    ClipOut(end).len         = len;
    ClipOut(end).lag_sec     = LagSec;
    ClipOut(end).Nsub_used   = n_ok;
    ClipOut(end).pattern     = patt;        % 360x1
    ClipOut(end).file        = Tseg.file{k};
end
fprintf('Segment aggregation completed: %d segments (Note: there is 50%% overlap between segments).\n', numel(ClipOut));
%% ======================= Save =======================
meta = struct();
meta.subs          = ValidSubs;
meta.Nsub          = Nsub;
meta.runs          = runs;
meta.restTR        = restTR;
meta.DoFrameDemean = DoFrameDemean;
meta.TrimProp      = TrimProp;
meta.LagSec        = LagSec;
meta.source_csv    = SegCSV;
save(OutMat, 'ClipOut', 'meta', '-v7.3');
fprintf('Saved: %s\n', OutMat);
%% ======================= Helper Functions =======================
function m = trimmed_mean(X, alpha, dim)
% Calculate trimmed mean for X along dimension dim (remove alpha proportion from both ends), ignore NaN
% X: (n x p) or (p x n); alpha in [0,0.5)
    if nargin < 3, dim = 1; end
    if alpha <= 0
        m = mean(X, dim, 'omitnan');
        return;
    end
    sz = size(X);
    n  = sz(dim);
    k  = floor(alpha * n);
    if k == 0
        m = mean(X, dim, 'omitnan');
        return;
    end
    % Sort
    Xs = sort(X, dim, 'ascend');
    % Take middle part
    if dim == 1
        Xmid = Xs( (k+1):(n-k), : );
    elseif dim == 2
        Xmid = Xs( :, (k+1):(n-k) );
    else
        error('Trimmed mean for dim > 2 is not supported.');
    end
    m = mean(Xmid, dim, 'omitnan');
end
