# Supplementary material for: Mapping the movie-watching brain with AI-derived semantics
Source: Imaging Neurosci (Camb). 2026 Jul 10;4:IMAG.a.1300. doi: 10.1162/IMAG.a.1300 (PMC13358718; doi:10.1162/IMAG.a.1300)
Supplement: Code Source Files Videos [file IMAG.a.1300_supp_Code_SourceFiles_Videos.zip › Supplementary/Code/s026_gen_clippatterns_subject.m]

%% ========================= Per-subject version: Structure completely consistent with old group file =========================
%%%% generate clip-by-clip BOLD patterns from each subject's fMRI data

clear; clc;
BaseDir        = pwd;
DataRoot       = fullfile(BaseDir,'000_data');              % Inside each subject folder there is movie*.mat (variable M: 360xT)
% Use 50% overlap slice manifest (from 022_clips)
SegCSV         = fullfile(BaseDir,'022_clips','segments_manifest.csv');
% Output directory: one file per subject, variables only contain ClipOut and meta (field order consistent with old version)
OutDirSubj     = fullfile(BaseDir,'026_clip_patterns_subj');
if ~exist(OutDirSubj,'dir'), mkdir(OutDirSubj); end
% -- Parameters consistent with previous versions -- 
LagSec         = 5;          % Forward lag of fMRI relative to video (seconds/TR)
DoFrameDemean  = true;       % Remove global signal per TR
TrimProp       = 0.05;       % (Only used during group aggregation, kept here in meta to ensure consistency)
MinRunFrames   = 50;         % Skip subject if remaining non-REST frames in a run are less than this value
Verbose        = true;
% Duration (seconds) and tags for the 4 runs (consistent with old script)
runs = struct( ...
  'tag', {'movie1AP','movie2PA','movie3PA','movie4AP'}, ...
  'len', {921,        918,        915,        901} );
% REST (1-based, seconds, closed interval) -- Keep consistent with previous
restTR.movie1AP = [1 20; 265 285; 506 526; 714 734; 798 818; 902 921];
restTR.movie2PA = [1 20; 247 267; 526 546; 795 815; 899 918];
restTR.movie3PA = [1 20; 201 221; 406 426; 630 650; 792 812; 896 915];
restTR.movie4AP = [1 20; 253 273; 503 523; 778 798; 882 901];
%% ======================= Read Segment Manifest (Keep columns consistent with old version) =======================
Tseg = readtable(SegCSV);
needCols = {'run','s0','s1','len','lag_sec','file'};
assert(all(ismember(needCols, Tseg.Properties.VariableNames)), ...
       'segments_manifest.csv is missing required columns (at least needed): %s', strjoin(needCols, ', '));
if any(Tseg.lag_sec ~= LagSec)
    warning('lag_sec in manifest is inconsistent with script parameter LagSec, continuing with script LagSec=%d.', LagSec);
end
validTags = {runs.tag};
keep = ismember(string(Tseg.run), string(validTags));
Tseg = Tseg(keep, :);
Tseg = sortrows(Tseg, {'run','s0'});
fprintf('Total number of small segments: %d (potentially with 50%% overlap)\n', height(Tseg));
%% ======================= List Subjects =======================
d0 = dir(DataRoot);
d0 = d0([d0.isdir]);
subs = setdiff({d0.name}, {'.','..'});
assert(~isempty(subs), 'No subject folders found under %s.', DataRoot);
fprintf('Detected %d subjects.\n', numel(subs));
%% ======================= Main Loop: Generate and save subject by subject (Structure completely aligned with old version) =======================
for si = 1:numel(subs)
    sid = subs{si};
    subjDir = fullfile(DataRoot, sid);
    % -- First put the "fully preprocessed time series (including REST loci)" of the four runs for this subject into memory -- 
    ok_runs = true;
    runData = struct();
    for rk = 1:numel(runs)
        tag  = runs(rk).tag;
        Lexp = runs(rk).len;
        % Construct keep mask (exclude REST)
        keep = true(1, Lexp);
        rr = restTR.(tag);
        for j = 1:size(rr,1)
            s = max(1, rr(j,1)); e = min(Lexp, rr(j,2));
            keep(s:e) = false;
        end
        fmat = fullfile(subjDir, [tag '.mat']);
        if ~isfile(fmat)
            if Verbose, fprintf('  - Subject %s is missing %s, skipping this subject\n', sid, tag); end
            ok_runs = false; break;
        end
        S = load(fmat);
        if ~isfield(S,'M')
            error('Variable M is missing in file %s', fmat);
        end
        X = S.M;   % 360xT
        [P,Tlen] = size(X);
        if P~=360
            error('%s: ROI is not 360.', fmat);
        end
        if Tlen < Lexp
            warning('%s: Time length T=%d < expected %d, processing based on actual T=%d', fmat, Tlen, Lexp, Tlen);
            Lexp = Tlen; keep = keep(1:Lexp);
        elseif Tlen > Lexp
            X = X(:,1:Lexp);
        end
        % Only use keep frames for z-score parameters
        if sum(keep) < MinRunFrames
            if Verbose, fprintf('  - Subject %s run %s has too few valid frames (%d), skipping this subject\n', sid, tag, sum(keep)); end
            ok_runs = false; break;
        end
        mu = mean(X(:, keep), 2, 'omitnan');
        sd = std( X(:, keep), 0, 2, 'omitnan'); sd(sd==0|isnan(sd)) = 1;
        Xz = (X - mu) ./ sd;
        % Optional remove global signal per TR
        if DoFrameDemean
            Xz = Xz - mean(Xz,1,'omitnan');
        end
        runData.(tag) = Xz;  % 360xT (including REST)
    end
    if ~ok_runs
        fprintf('  x Skipping subject: %s\n', sid);
        continue;
    end
    % -- Construct ClipOut for this subject (Fields/order exactly the same as old group file) --
    ClipOut = struct([]);   % Note: variable name is consistent with old version
    for k = 1:height(Tseg)
        tag = string(Tseg.run{k});
        s0  = Tseg.s0(k);
        s1  = Tseg.s1(k);
        len = Tseg.len(k);
        % fMRI alignment window (add lag)
        t0 = s0 + LagSec;
        t1 = s1 + LagSec;
        % Safety check
        Lrun = runs(strcmp({runs.tag}, tag)).len;
        if t0 < 1 || t1 > Lrun
            % Consistent with old version behavior: skip if out of bounds
            if Verbose
                fprintf('  - %s: Segment [%d,%d] +Lag out of bounds, skipped.\n', tag, s0, s1);
            end
            continue;
        end
        % Calculate the 360x1 pattern for this subject in this segment (temporal mean)
        Xi = runData.(tag);                 % 360xT
        patt = mean(Xi(:, t0:t1), 2, 'omitnan');
        % -- Strictly write in the field order of the old version -- 
        ClipOut(end+1).id        = sprintf('%s_s%04d_e%04d', tag, s0, s1); %#ok<SAGROW>
        ClipOut(end).run_tag     = char(tag);
        ClipOut(end).s0          = s0;
        ClipOut(end).s1          = s1;
        ClipOut(end).len         = len;
        ClipOut(end).lag_sec     = LagSec;
        ClipOut(end).Nsub_used   = 1;              % Single subject file -> 1
        ClipOut(end).pattern     = patt;           % 360x1 (this subject)
        ClipOut(end).file        = Tseg.file{k};
    end
    % -- Construct meta for this subject (Fields consistent with old version, only subs/Nsub adjusted) --
    meta = struct();
    meta.subs          = {sid};          % Single subject
    meta.Nsub          = 1;
    meta.runs          = runs;
    meta.restTR        = restTR;
    meta.DoFrameDemean = DoFrameDemean;
    meta.TrimProp      = TrimProp;
    meta.LagSec        = LagSec;
    meta.source_csv    = SegCSV;
    % -- Save: Variable names completely consistent with old group file, only filename distinguished by subject -- 
    outMat = fullfile(OutDirSubj, sprintf('%s_clip_patterns.mat', sid));
    save(outMat, 'ClipOut', 'meta', '-v7.3');
    fprintf('  ✓ Saved: %s (Variables: ClipOut, meta; structure consistent with old group file)\n', outMat);
end
fprintf('\nAll done: One *.mat per subject, completely isomorphic with old group file (consistent variables/fields/order).\n');
