# Supplementary material for: Mapping the movie-watching brain with AI-derived semantics
Source: Imaging Neurosci (Camb). 2026 Jul 10;4:IMAG.a.1300. doi: 10.1162/IMAG.a.1300 (PMC13358718; doi:10.1162/IMAG.a.1300)
Supplement: Code Source Files Videos [file IMAG.a.1300_supp_Code_SourceFiles_Videos.zip › Supplementary/Code/s042_restFC_strength.m]

%% =========================================================
%  s042_compute_FCstrength.m   (added detrend + bandpass filter)
%  Read 000_data_rest/<subj>/rest1..4.mat (each is a 360xT time series)
%  For each subject:
%     - (New) For each run's time series, first apply:
%           * ROI-wise linear detrending (detrend)
%           * 0.01-0.10 Hz bandpass filtering (2nd-order Butterworth + filtfilt, can be turned off)
%     - Calculate 360x360 FC (Pearson r) for each run
%     - Apply Fisher z-transform to FC, average across runs, then inverse transform back to r
%     - For each ROI, calculate average correlation with the other 359 ROIs to get 360x1 strength
%  Output: 042_FCstrength/<subj>_FCstrength.mat
%        Contains variables: subjID, FC_strength (360x1), nRunsUsed, note
% ==========================================================
clear; clc;
BaseDir       = pwd;
DataRestRoot  = fullfile(BaseDir, '000_data_rest');
OutDir        = fullfile(BaseDir, '042_FCstrength');
if ~exist(OutDir, 'dir'), mkdir(OutDir); end
% ---------- Parameters: Number of ROIs, TR, filter settings ----------
nROI     = 360;
% HCP 7T rfMRI_REST TR = 1s; if you confirm it is another TR, change it here
TR       = 1.0;            
fs       = 1 / TR;         % Sampling frequency (Hz)
DoDetrend = true;          % Whether to perform linear detrending ROI by ROI
DoFilter  = true;          % Whether to perform bandpass filtering
% Typical bandpass range (resting-state): 0.01-0.10 Hz
fLow   = 0.01;
fHigh  = 0.08;
if DoFilter
    if fHigh >= fs/2
        error('fHigh >= Nyquist frequency, check TR and fHigh settings.');
    end
    % 2nd-order Butterworth bandpass
    [b_bp, a_bp] = butter(2, [fLow fHigh] / (fs/2), 'bandpass');
end
% List all subject folders
d = dir(DataRestRoot);
isSub = [d.isdir] & ~ismember({d.name}, {'.','..'});
subj_list = {d(isSub).name};
fprintf('Detected %d subject folders under 000_data_rest.\n', numel(subj_list));
% Required run names (corresponding to 000_data_rest/<subj>/rest1.mat, etc.)
runNames = {'rest1','rest2','rest3','rest4'};
for si = 1:numel(subj_list)
    subjID = subj_list{si};
    subjDir = fullfile(DataRestRoot, subjID);
    fprintf('\n=== Subject %s ===\n', subjID);
    FCz_runs = [];   % Will be saved as nROI x nROI x nRun_valid
    run_count = 0;
    for r = 1:numel(runNames)
        tag = runNames{r};
        fmat = fullfile(subjDir, [tag '.mat']);
        if ~isfile(fmat)
            fprintf('  - Missing %s, skipping this run.\n', fmat);
            continue;
        end
        S = load(fmat);
        % Try to automatically find the time series matrix
        if isfield(S, 'M')
            X = S.M;
        else
            fn = fieldnames(S);
            X = S.(fn{1});   % Take the first variable as the time series
            fprintf('  * Note: Variable M not found in %s, using %s as time series.\n', fmat, fn{1});
        end
        % Ensure dimension is 360xT
        [n1, n2] = size(X);
        if n1 ~= nROI && n2 == nROI
            X = X.';   % Transpose: Tx360 -> 360xT
            [n1, n2] = size(X);
        end
        if n1 ~= nROI
            fprintf('  ! %s: Number of ROIs is not %d (currently %dx%d), skipping this run.\n', fmat, nROI, n1, n2);
            continue;
        end
        % ---------- New step: Apply detrend + bandpass on the time dimension ----------
        % Currently X is 360xT, we operate on the T dimension (each column is an ROI)
        T = size(X, 2);
        if T < 10
            fprintf('  ! %s: Too few time points (T=%d), skipping this run.\n', fmat, T);
            continue;
        end
        Xt = X.';  % Change to Tx360, convenient for detrend and filtfilt
        if DoDetrend
            % Perform linear detrending for each ROI (across time)
            Xt = detrend(Xt, 'linear');   % Dimension remains Tx360
        end
        if DoFilter
            % Apply bandpass filtering to the time series of each ROI
            % filtfilt applies filtering independently to each column (time is in rows)
            Xt = filtfilt(b_bp, a_bp, Xt);
        end
        % Return to 360xT format
        Xf = Xt.';  % 360xT
        % ---------- Calculate FC ----------
        % Input for corr is observations x variables, here time is observation -> Xf' (Tx360)
        R = corr(Xf.', 'rows', 'pairwise');   % 360x360, Pearson r
        % Fisher z-transform (atanh), note that |r|=1 will result in Inf, clip it
        R(R >  0.999999) =  0.999999;
        R(R < -0.999999) = -0.999999;
        Z = atanh(R);   % Fisher z
        run_count = run_count + 1;
        if isempty(FCz_runs)
            FCz_runs = zeros(nROI, nROI, 1);
            FCz_runs(:,:,1) = Z;
        else
            FCz_runs(:,:,end+1) = Z;
        end
        fprintf('  + Processed run %s (T=%d), added to FC statistics.\n', tag, size(Xf,2));
    end
    if run_count == 0
        fprintf('  !! Subject %s has no valid resting-state runs, skipping this subject.\n', subjID);
        continue;
    end
    % ===== Average runs in Fisher z space, then inverse transform back to r =====
    Z_mean = mean(FCz_runs, 3, 'omitnan');    % 360x360
    R_mean = tanh(Z_mean);                    % Return to correlation coefficient space
    % Autocorrelation diagonal is not used for strength
    R_mean(1:nROI+1:end) = NaN;   % Set to NaN, automatically ignored during averaging below
    % ===== Calculate FC strength for each ROI =====
    FC_strength = nan(nROI,1);
    for roi = 1:nROI
        row = R_mean(roi, :);
        FC_strength(roi) = mean(row(~isnan(row)), 'omitnan');
    end
    % ===== Save Results =====
    outMat = fullfile(OutDir, [subjID '_FCstrength.mat']);
    nRunsUsed = run_count;
    note = sprintf(['FC_strength: 360x1, mean correlation coefficient of each ROI with the other 359 ROIs (unthresholded, includes both positive and negative correlations).\n' ...
                    'Temporal preprocessing: DoDetrend=%d (linear), DoFilter=%d, band=[%.3f %.3f] Hz, TR=%.3f s.'], ...
                    DoDetrend, DoFilter, fLow, fHigh, TR);
    save(outMat, 'subjID', 'FC_strength', 'nRunsUsed', 'note', '-v7.3');
    fprintf('  >> Saved FC strength to: %s (nRunsUsed = %d)\n', outMat, nRunsUsed);
end
fprintf('\nAll done. Output directory: %s\n', OutDir);
