# Supplementary material for: Mapping the movie-watching brain with AI-derived semantics
Source: Imaging Neurosci (Camb). 2026 Jul 10;4:IMAG.a.1300. doi: 10.1162/IMAG.a.1300 (PMC13358718; doi:10.1162/IMAG.a.1300)
Supplement: Code Source Files Videos [file IMAG.a.1300_supp_Code_SourceFiles_Videos.zip › Supplementary/Code/s102_regression_group_remove_overlap.m]

%% ====================== Parameters & Paths ======================
clear; clc;
BaseDir      = pwd;

% ==== Input: Population patterns for overlapping clips ====
PatternsMat  = fullfile(BaseDir,'023_clip_patterns','clip_patterns.mat');  

% ==== Input: AI scores for overlapping clips ====
ScoresCSV    = fullfile(BaseDir,'scores_overlap2.csv');                      

% ==== Output Directory ====
OutDir       = fullfile(BaseDir,'025_roiwise_allclips_LOO_no_overlap');
if ~exist(OutDir,'dir'), mkdir(OutDir); end

lambda       = 10;        % Ridge regularization strength (e.g., 0.1~10)
DoZscoreY    = false;    % Whether to z-score Y (clip x ROI) across clips
MinClips     = 10;       % Minimum number of samples required for CV

%% ====================== Load Clip Patterns ======================
S = load(PatternsMat);
assert(isfield(S,'ClipOut'), 'ClipOut not found in clip_patterns.mat');
ClipOut = S.ClipOut;

% Extract IDs and 360x1 patterns
ids_all = cell(numel(ClipOut),1);
Y_list  = cell(numel(ClipOut),1);
for k = 1:numel(ClipOut)
    ids_all{k} = char(ClipOut(k).id);          % e.g., 'movie1AP_s0123_e0142'
    Y_list{k}  = ClipOut(k).pattern(:).';      % 1x360
end
Y_all = cell2mat(Y_list);   % nClip x 360
fprintf('Loaded %d clips from clip_patterns, each with 360 ROIs.\n', size(Y_all,1));

%% ====================== Load AI Scores and Align by ID ======================
T = readtable(ScoresCSV);
[ids_keep, X_num, feat_names] = pick_features_and_align(T, ids_all);
fprintf('AI features (including potential missing rows): %d clips x %d features\n', size(X_num,1), size(X_num,2));

% Filter and reorder Y accordingly
Y = Y_all( map_ids_to_rows(ids_all, ids_keep), : );

% —— Identify and exclude clips with missing scores —— 
valid_rows = all(~isnan(X_num), 2);
n_drop = sum(~valid_rows);
if n_drop > 0
    fprintf('Excluded %d clips with missing scores (%.1f%%).\n', n_drop, 100*n_drop/numel(valid_rows));
end
X_num = X_num(valid_rows, :);
Y     = Y(valid_rows, :);
ids_keep = ids_keep(valid_rows);

% Optional: Z-score Y across clips
if DoZscoreY
    Y = zscore(Y);
end
nClip = size(Y,1);
nFeat = size(X_num,2);
fprintf('After alignment and missing value exclusion: %d clips, %d features, 360 ROIs\n', nClip, nFeat);

if nClip < MinClips
    error('Too few samples: nClip=%d (minimum required is %d).', nClip, MinClips);
end

%% ====================== ROI-wise Ridge LOO (No Overlap) ======================
fprintf('\n=== ROI-wise ridge LOO (Strictly No Overlap): ALL CLIPS ===\n');
[R2_all, r_all, Yhat_all, BetaAbs_all] = roiwise_ridge_loo_no_overlap(X_num, Y, ids_keep, lambda);
fprintf('ALL (LOO-NoOverlap): median R^2 = %.3f, mean R^2 = %.3f\n', median(R2_all,'omitnan'), mean(R2_all,'omitnan'));

%% ====================== Feature Contributions ======================
% 1) Simple mean: Mean of |beta| across ROIs
feat_contrib_mean = mean(BetaAbs_all, 2, 'omitnan');     % nFeat x 1

% 2) R-squared weighted mean: Use max(R^2,0) as weights
w = max(R2_all, 0);  wsum = sum(w);  if wsum>0, w = w / wsum; end
feat_contrib_wmean = BetaAbs_all * w(:);                 % nFeat x 1

% Sort and visualize
[~, idx_mean]  = sort(feat_contrib_mean,  'descend');
[~, idx_wmean] = sort(feat_contrib_wmean, 'descend');

figure('Color','w','Name','AI Feature Contributions (LOO-NoOverlap)');
tiledlayout(2,1,'Padding','compact','TileSpacing','compact');

nexttile;
bar(feat_contrib_mean(idx_mean));
xticks(1:nFeat); 
% Fix for underscores: replace '_' with ' ' for clean display
xticklabels(strrep(feat_names(idx_mean), '_', ' ')); 
xtickangle(45);
ylabel('|β| (LOO-NoOverlap, mean across ROIs)');
title('Feature Contributions (Simple Mean across ROIs)');
grid on;

nexttile;
bar(feat_contrib_wmean(idx_wmean));
xticks(1:nFeat); 
% Fix for underscores: replace '_' with ' ' for clean display
xticklabels(strrep(feat_names(idx_wmean), '_', ' ')); 
xtickangle(45);
ylabel('|β| (LOO-NoOverlap, R^2-weighted across ROIs)');
title('Feature Contributions (R^2-Weighted Mean across ROIs)');
grid on;

% Save table
T_contrib = table( feat_names(:), feat_contrib_mean(:), feat_contrib_wmean(:), ...
                   'VariableNames', {'feature','beta_abs_mean','beta_abs_wmean'});
T_contrib = sortrows(T_contrib, 'beta_abs_wmean', 'descend');  % Sort by weighted mean
writetable(T_contrib, fullfile(OutDir,'feature_contribution_coefMagnitude_LOO_no_overlap.csv'));

%% ====================== Save Results ======================
OutMat = fullfile(OutDir,'roiwise_ridge_loo_no_overlap_allclips.mat');
save(OutMat, 'R2_all','r_all','Yhat_all','BetaAbs_all','feat_contrib_mean','feat_contrib_wmean', ...
             'ids_keep','feat_names','lambda','DoZscoreY','-v7.3');
fprintf('Saved MAT file: %s\n', OutMat);

tblR = table((1:360).', R2_all, r_all, 'VariableNames', {'ROI','R2','r'});
writetable(tblR, fullfile(OutDir,'roiwise_R2_allclips_LOO_no_overlap.csv'));
fprintf('Saved CSV to %s\n', OutDir);

%% ====================== Basic Visualizations ======================
figure('Color','w','Name','ROI-wise R^2 (LOO-NoOverlap)');
subplot(2,1,1);
bar(R2_all); xlabel('ROI (MMP 1.0)'); ylabel('R^2');
title('All clips: ROI-wise ridge LOO-NoOverlap (R^2)'); 
ylim([min(-0.1,min(R2_all)), max(0,max(R2_all))*1.1]); grid on;

subplot(2,1,2);
histogram(R2_all, 30); xlabel('R^2'); ylabel('Count');
title('Distribution of R^2 across ROIs (LOO-NoOverlap)'); grid on;

Lsurf_file = fullfile(BaseDir, 'fsaverage.L.very_inflated.32k_fs_LR.surf.gii');
Rsurf_file = fullfile(BaseDir, 'fsaverage.R.very_inflated.32k_fs_LR.surf.gii');
gL = gifti(Lsurf_file);
surf_lh.coord = double(gL.vertices)';   
surf_lh.tri   = double(gL.faces);       
gR = gifti(Rsurf_file);
surf_rh.coord = double(gR.vertices)';
surf_rh.tri   = double(gR.faces);

wb_cmd   = fullfile(BaseDir, '000_workbench','bin_windows64','wb_command.exe');
LabelFile= fullfile(BaseDir, 'HCP_MMP1.0_Glasser.32k_fs_LR.dlabel.nii');

% 1) Separate CIFTI to hemisphere label.gii
L_gii = fullfile(BaseDir, 'tmp_MMP.L.32k.label.gii');
R_gii = fullfile(BaseDir, 'tmp_MMP.R.32k.label.gii');
cmd = sprintf('"%s" -cifti-separate "%s" COLUMN -label CORTEX_LEFT "%s" -label CORTEX_RIGHT "%s"', ...
               wb_cmd, LabelFile, L_gii, R_gii);
status = system(cmd);  assert(status==0, 'wb_command -cifti-separate failed.');

% 2) Read label.gii
gL = gifti(L_gii);  labL = double(gL.cdata(:));  
gR = gifti(R_gii);  labR = double(gR.cdata(:));  
label = [labL; labR];                       

% —— R^2 Surface Map —— 
obj = plot_hemispheres(R2_all, {surf_lh,surf_rh},'parcellation',label,'colormap','jet');
title('R^2 (all ROIs - LOO NoOverlap)');

%% === Feature-wise |beta| Surface Maps ===
feat_maps = BetaAbs_all.';   % nROI x nFeat
fprintf('\nFeature-wise |beta| maps column order:\n');
for ff = 1:numel(feat_names)
    fprintf('  Column %2d -> %s\n', ff, feat_names(ff));
end

for i = 1:4:nFeat
    end_idx = min(i+3, nFeat);
    plot_hemispheres(feat_maps(:,i:end_idx), {surf_lh,surf_rh}, 'parcellation', label,'colormap','jet');
end

% Clean up temporary files
delete(L_gii); delete(R_gii);

%% ===== Top-10 / Bottom-10 ROIs by R^2 =====
% 1) Get R2_all
assert(isvector(R2_all), 'R2_all must be a 1D vector.');
R2_all = R2_all(:);           
nROI   = numel(R2_all);

% 2) Read ROI names from mmp.csv
csvFile = fullfile(BaseDir,'mmp.csv');
assert(isfile(csvFile), 'File not found: %s', csvFile);
T = readtable(csvFile);
vnames = lower(string(T.Properties.VariableNames));
nameCands = ["name","label","roi","region","structure","area","parcel","roiname","roilabel"];
idxCands  = ["index","id","key","roi","parcelid","roiindex","roi_id"];

fn_name = find(ismember(vnames, nameCands), 1);
assert(~isempty(fn_name), 'ROI name column not detected in mmp.csv');
roi_names = string(T{:, fn_name});

fn_idx  = find(ismember(vnames, idxCands), 1);
if ~isempty(fn_idx)
    roi_idx = double(T{:, fn_idx});
    keep = ~isnan(roi_idx) & (roi_idx>0);
    roi_names = roi_names(keep);
    roi_idx   = roi_idx(keep);
    [~,ord] = sort(roi_idx,'ascend');
    roi_names = roi_names(ord);
end

if numel(roi_names) ~= nROI
    if numel(roi_names) > nROI
        roi_names = roi_names(1:nROI);
    else
        roi_names = [roi_names; "ROI_"+(numel(roi_names)+1:nROI).'];
    end
end

% 3) Top-10
[~, idx_sorted] = sort(R2_all, 'descend');
K = min(10, nROI);
top_idx   = idx_sorted(1:K);
top_names = roi_names(top_idx);
top_vals  = R2_all(top_idx);

figure('Color','w','Name','Top-10 ROIs best explained by AI (R^2)');
barh(top_vals(end:-1:1));
% Fix for underscores in ROI names: use Interpreter 'none'
set(gca, 'YTick', 1:K, 'YTickLabel', cellstr(top_names(end:-1:1)), 'TickLabelInterpreter', 'none');
xlabel('R^2 (LOO-NoOverlap)'); ylabel('ROI');
title('Top-10 ROIs best explained by AI features'); grid on;

T_top = table(top_idx(:), top_names(:), top_vals(:), 'VariableNames', {'ROI_index','ROI_name','R2'});
disp('Top-10 ROIs (by R^2):'); disp(T_top);
csvOut = fullfile(OutDir,'top10_rois_by_R2_LOO_no_overlap.csv');
writetable(T_top, csvOut);

% 4) Bottom-10
validMask = ~isnan(R2_all);
[~, idx_sorted_asc] = sort(R2_all(validMask), 'ascend');
idx_all_valid = find(validMask);
idx_sorted_asc = idx_all_valid(idx_sorted_asc);

Kb = min(10, numel(idx_sorted_asc));
bot_idx   = idx_sorted_asc(1:Kb);
bot_names = roi_names(bot_idx);
bot_vals  = R2_all(bot_idx);

figure('Color','w','Name','Bottom-10 ROIs least explained by AI (R^2)');
barh(bot_vals(end:-1:1));
% Fix for underscores in ROI names: use Interpreter 'none'
set(gca, 'YTick', 1:Kb, 'YTickLabel', cellstr(bot_names(end:-1:1)), 'TickLabelInterpreter', 'none');
xlabel('R^2 (LOO-NoOverlap)'); ylabel('ROI');
title('Bottom-10 ROIs least explained by AI features'); grid on;

T_bot = table(bot_idx(:), bot_names(:), bot_vals(:), 'VariableNames', {'ROI_index','ROI_name','R2'});
disp('Bottom-10 ROIs (by R^2):'); disp(T_bot);
csvOut_bot = fullfile(OutDir,'bottom10_rois_by_R2_LOO_no_overlap.csv');
writetable(T_bot, csvOut_bot);


%% ====================== Local Functions ======================

function [ids_out, X_num, feat_names] = pick_features_and_align(T, default_ids)
% Enhanced version: supports automatic suffix removal and matching
    varNames = T.Properties.VariableNames;
    idCol = find(strcmpi(varNames,'id') | strcmpi(varNames,'video_name'), 1);
    
    numCols = false(1, numel(varNames));
    for j = 1:numel(varNames)
        x = T{1,j};
        numCols(j) = isnumeric(x) || islogical(x);
    end
    if ~isempty(idCol), numCols(idCol) = false; end
    
    feat_names = string(varNames(numCols));
    assert(~isempty(feat_names), 'No numeric feature columns found in the table.');
    
    if ~isempty(idCol)
        raw_ids_in = string(T{:, idCol});
        ids_in = strings(size(raw_ids_in));
        for i = 1:numel(raw_ids_in)
            parts = strsplit(raw_ids_in(i), '_');
            if numel(parts) >= 3
                ids_in(i) = join(parts(1:3), '_'); 
            else
                ids_in(i) = raw_ids_in(i);
            end
        end
        
        ids_out = string(default_ids);
        keep = ismember(ids_out, ids_in);
        
        if any(~keep)
            missing = strjoin(ids_out(~keep), ', ');
            warning('The following IDs are missing in the table and will be discarded: %s', missing);
        end
        
        ids_out = ids_out(keep);
        
        X_all = table2array(T(:, numCols));
        X_num = nan(numel(ids_out), numel(feat_names));
        for i = 1:numel(ids_out)
            pos = find(ids_in == ids_out(i), 1);
            X_num(i,:) = X_all(pos,:);
        end
    else
        n = min(height(T), numel(default_ids));
        ids_out = string(default_ids(1:n));
        X_num   = table2array(T(1:n, numCols));
    end
    
    mu = mean(X_num, 1, 'omitnan');
    sd = std( X_num, 0, 1, 'omitnan'); sd(sd==0 | isnan(sd)) = 1;
    X_num = (X_num - mu) ./ sd;
end

function idx = map_ids_to_rows(ids_src, ids_keep)
    map = containers.Map;
    for i=1:numel(ids_src), map(char(ids_src{i}))=i; end
    idx = zeros(numel(ids_keep),1);
    for i=1:numel(ids_keep), idx(i) = map(char(ids_keep(i))); end
end

function [R2, r_vec, Yhat, BetaAbs] = roiwise_ridge_loo_no_overlap(X, Y, ids, lambda)
% ROI-wise ridge LOO cross-validation (strictly excluding temporally overlapping adjacent samples)
    
    [nClip, nROI] = size(Y);
    nFeat = size(X,2);
    R2    = nan(nROI,1);
    r_vec = nan(nROI,1);
    Yhat  = nan(nClip, nROI);
    BetaAbs = nan(nFeat, nROI);
    
    % —— Parse run_id and start/end times ——
    run_labels = strings(nClip, 1);
    start_times = zeros(nClip, 1);
    end_times   = zeros(nClip, 1);
    
    for i = 1:nClip
        parts = strsplit(ids(i), '_');
        run_labels(i) = parts(1); % e.g., movie1AP
        % Parse times, assuming format like s0021 and e0040
        start_times(i) = str2double(strrep(parts(2), 's', ''));
        end_times(i)   = str2double(strrep(parts(3), 'e', ''));
    end

    for rr = 1:nROI
        y = Y(:, rr);
        if all(isnan(y)) || std(y,'omitnan')==0
            continue;
        end
        
        yhat = nan(nClip,1);
        beta_abs_sum = zeros(nFeat,1);
        n_folds_eff  = 0;
        
        for i = 1:nClip
            % Test set: only the current 1 clip
            test_mask = false(nClip, 1);
            test_mask(i) = true;
            
            % Core anti-leakage logic: find all clips from the same run that temporally overlap with the current clip
            overlap_mask = (run_labels == run_labels(i)) & ...
                           (start_times < end_times(i)) & ...
                           (end_times > start_times(i));
                       
            % Training set: all clips EXCEPT those that overlap (which naturally excludes the test clip itself)
            train_mask = ~overlap_mask;
            
            Xtr = X(train_mask,:); ytr = y(train_mask);
            Xte = X(test_mask,:);  
            
            if any(isnan(Xtr(:))) || any(isnan(ytr))
                continue; 
            end
            
            % —— Standardization within training set ——
            muX = mean(Xtr,1);  
            sdX = std(Xtr,0,1); sdX(sdX==0)=1;
            Xtr_n = (Xtr - muX) ./ sdX;
            Xte_n = (Xte - muX) ./ sdX;
            
            muy = mean(ytr); 
            sdy = std(ytr); if sdy==0, sdy=1; end
            ytr_n = (ytr - muy) / sdy;
            
            % —— Ridge regression ——
            beta_n = (Xtr_n' * Xtr_n + lambda * eye(nFeat)) \ (Xtr_n' * ytr_n);
            
            % —— Prediction ——
            yhat_n = Xte_n * beta_n;
            yhat(i) = yhat_n * sdy + muy;
            
            beta_abs_sum = beta_abs_sum + abs(beta_n);
            n_folds_eff  = n_folds_eff + 1;
        end
        
        Yhat(:, rr) = yhat;
        
        ss_res = sum((y - yhat).^2, 'omitnan');
        ss_tot = sum((y - mean(y,'omitnan')).^2, 'omitnan');
        if ss_tot > 0
            R2(rr) = 1 - ss_res/ss_tot;
            r_vec(rr) = corr(y, yhat, 'rows','complete');
        end
        
        if n_folds_eff > 0
            BetaAbs(:, rr) = beta_abs_sum / n_folds_eff;
        end
    end
end
