# Supplementary material for: Mapping the movie-watching brain with AI-derived semantics
Source: Imaging Neurosci (Camb). 2026 Jul 10;4:IMAG.a.1300. doi: 10.1162/IMAG.a.1300 (PMC13358718; doi:10.1162/IMAG.a.1300)
Supplement: Code Source Files Videos [file IMAG.a.1300_supp_Code_SourceFiles_Videos.zip › Supplementary/Code/s103_regression_subject_remove_overlap.m]

%% ====================== Parameters & Paths ======================
clear; clc; close all;
BaseDir      = pwd;

% ==== Input: Subject-wise clip patterns ====
SubjPatDir  = fullfile(BaseDir,'026_clip_patterns_subj');  % One *_clip_patterns.mat per subject (contains ClipOut, meta)
assert(exist(SubjPatDir,'dir')==7, 'Directory not found: %s', SubjPatDir);

% ==== AI scores (overlapping version, some clips have missing scores) ====
ScoresCSV    = fullfile(BaseDir,'scores_overlap2.csv');

% ==== Output Directory (Subject-wise results - no overlap) ====
OutDir       = fullfile(BaseDir,'027_roiwise_allclips_subj_no_overlap');
if ~exist(OutDir,'dir'), mkdir(OutDir); end

lambda       = 10;       % Ridge regularization strength (updated to 10 based on s102)
DoZscoreY    = false;    % Whether to z-score Y (clip x ROI) across clips
MinClips     = 10;       % Minimum number of samples per subject (skip CV if too few)

% ==== Surface/Parcellation (for visualizing mean R^2 across subjects) ====
Lsurf_file = fullfile(BaseDir, 'fsaverage.L.very_inflated.32k_fs_LR.surf.gii');
Rsurf_file = fullfile(BaseDir, 'fsaverage.R.very_inflated.32k_fs_LR.surf.gii');
wb_cmd     = fullfile(BaseDir, '000_workbench','bin_windows64','wb_command.exe');
LabelFile  = fullfile(BaseDir, 'HCP_MMP1.0_Glasser.32k_fs_LR.dlabel.nii'); % MMP 1.0 (32k)
mmp_csv    = fullfile(BaseDir,'mmp.csv');  % ROI names

%% ====================== Load AI Scores ======================
Tscore = readtable(ScoresCSV);
fprintf('Columns in scores_overlap2.csv: %s\n', strjoin(Tscore.Properties.VariableNames, ', '));

%% ====================== List Subject Pattern Files ======================
L = dir(fullfile(SubjPatDir,'*_clip_patterns.mat'));
assert(~isempty(L), 'No *_clip_patterns.mat found in %s', SubjPatDir);
fprintf('Detected clip pattern files for %d subjects.\n', numel(L));

%% ====================== Containers for Cross-Subject Aggregation ======================
all_R2   = [];              % 360 x Nsub
all_r    = [];              % 360 x Nsub
all_feat_contrib_mean  = []; % nFeat x Nsub (Simple mean ||)
all_feat_contrib_wmean = []; % nFeat x Nsub (R^2-weighted ||)
feat_names_master = [];
subj_ids = strings(0,1);

%% ====================== Iterate Through Each Subject, Load & Regress ======================
for si = 1:numel(L)
    inMat = fullfile(SubjPatDir, L(si).name);
    Ssub = load(inMat);  % Expected variables: ClipOut, meta
    assert(isfield(Ssub,'ClipOut')&&isfield(Ssub,'meta'), 'File missing ClipOut/meta: %s', L(si).name);

    % Extract id and 360x1 pattern from single-subject ClipOut, concatenate to nClip x 360
    ids_this = cell(numel(Ssub.ClipOut),1);
    Y_list   = cell(numel(Ssub.ClipOut),1);
    for k = 1:numel(Ssub.ClipOut)
        ids_this{k} = char(Ssub.ClipOut(k).id);
        Y_list{k}   = Ssub.ClipOut(k).pattern(:).';
    end
    Y_all = cell2mat(Y_list);  % nClip x 360
    subj_id = string(Ssub.meta.subs{1});
    fprintf('\n[%s] clips=%d\n', subj_id, size(Y_all,1));

    % Align with scores (by subject's id order) using upgraded alignment function
    [ids_keep, X_num, feat_names] = pick_features_and_align(Tscore, ids_this);
    
    % Synchronously filter Y
    Y = Y_all( map_ids_to_rows(ids_this, ids_keep), : );

    % —— Identify and exclude clips with missing scores —— (Any NaN feature -> drop row)
    valid_rows = all(~isnan(X_num), 2);
    n_drop = sum(~valid_rows);
    if n_drop > 0
        fprintf('  - Dropped clips with missing scores: %d (%.1f%%)\n', n_drop, 100*n_drop/numel(valid_rows));
    end
    X_use = X_num(valid_rows, :);
    Y_use = Y(valid_rows, :);
    ids_keep = ids_keep(valid_rows); % Synchronously keep valid ids_keep for anti-leakage

    if DoZscoreY
        Y_use = zscore(Y_use);  % Z-score across clips
    end

    if size(Y_use,1) < MinClips
        fprintf('  x Valid clips = %d < %d, skipping this subject\n', size(Y_use,1), MinClips);
        continue;
    end

    % —— ROI-wise Ridge LOOCV (Strictly No Overlap) ——
    [R2_s, r_s, ~, BetaAbs_s] = roiwise_ridge_loo_no_overlap(X_use, Y_use, ids_keep, lambda);
    fprintf('  + median R^2 = %.3f, mean R^2 = %.3f\n', median(R2_s,'omitnan'), mean(R2_s,'omitnan'));

    % Feature contributions: Two metrics (aligned with feature names)
    w = max(R2_s,0); wsum = sum(w); if wsum>0, w = w/wsum; end
    contrib_mean  = mean(BetaAbs_s, 2, 'omitnan');  % nFeat x 1
    contrib_wmean = BetaAbs_s * w(:);               % nFeat x 1

    % —— Accumulate —— 
    all_R2   = [all_R2,   R2_s(:)]; %#ok<AGROW>
    all_r    = [all_r,    r_s(:) ]; %#ok<AGROW>
    all_feat_contrib_mean  = catpad(all_feat_contrib_mean,  contrib_mean);
    all_feat_contrib_wmean = catpad(all_feat_contrib_wmean, contrib_wmean);
    subj_ids(end+1,1) = subj_id; %#ok<AGROW>
    feat_names_master = feat_names;  % Assuming consistent across subjects

    % —— Save regression results for this subject (Individual file) —— 
    save(fullfile(OutDir, sprintf('%s_roiwise_no_overlap.mat', subj_id)), ...
        'R2_s','r_s','BetaAbs_s','ids_keep','lambda','DoZscoreY','-v7.3');
end

% Basic checks
Nsub_eff = size(all_R2, 2);
assert(Nsub_eff>=2, 'Not enough valid subjects.');
nROI  = size(all_R2,1);
nFeat = size(all_feat_contrib_wmean,1);

%% ====================== Cross-Subject Aggregation & Visualization ======================
% ---- (1) Surface: Display mean R^2 across subjects ----
R2_mean = mean(all_R2, 2, 'omitnan');

gL = gifti(Lsurf_file);  surf_lh.coord = double(gL.vertices)';  surf_lh.tri = double(gL.faces);
gR = gifti(Rsurf_file);  surf_rh.coord = double(gR.vertices)';  surf_rh.tri = double(gR.faces);
L_gii = fullfile(BaseDir, 'tmp_MMP.L.32k.label.gii');
R_gii = fullfile(BaseDir, 'tmp_MMP.R.32k.label.gii');
cmd = sprintf('"%s" -cifti-separate "%s" COLUMN -label CORTEX_LEFT "%s" -label CORTEX_RIGHT "%s"', ...
               wb_cmd, LabelFile, L_gii, R_gii);
status = system(cmd);  assert(status==0, 'wb_command -cifti-separate failed.');
gL = gifti(L_gii);  labL = double(gL.cdata(:));  % 32492 x 1
gR = gifti(R_gii);  labR = double(gR.cdata(:));  % 32492 x 1
delete(L_gii); delete(R_gii);
label = [labL; labR];                            % 64984 x 1

figure('Color','w','Name',sprintf('Mean R^2 across subjects (N=%d) - No Overlap', Nsub_eff));
obj = plot_hemispheres(R2_mean, {surf_lh,surf_rh}, 'parcellation', label); %#ok<NASGU>

% ---- (2) Feature Contributions: Boxplots (cross-subject distribution), sorted by mean ----
% 2.1 Simple mean ||
feat_mean_mean  = mean(all_feat_contrib_mean,  2, 'omitnan');   % nFeat x 1
[~, ord1] = sort(feat_mean_mean, 'descend');
data1 = all_feat_contrib_mean(ord1, :).';        % Nsub x nFeat
names1 = strrep(feat_names_master(ord1), '_', ' ');

figure('Color','w','Name','Feature contributions (mean ||) across subjects - No Overlap');
boxplot(data1, 'Labels', cellstr(names1));
xtickangle(45); ylabel('|| (mean across ROIs)'); grid on;
title(sprintf('Feature contributions across subjects (N=%d) — mean || (No Overlap)', Nsub_eff));

% 2.2 R^2-weighted ||
feat_mean_wmean = mean(all_feat_contrib_wmean, 2, 'omitnan');
[~, ord2] = sort(feat_mean_wmean, 'descend');
data2 = all_feat_contrib_wmean(ord2, :).';       % Nsub x nFeat
names2 = strrep(feat_names_master(ord2), '_', ' ');

figure('Color','w','Name','Feature contributions (R^2-weighted ||) across subjects - No Overlap');
boxplot(data2, 'Labels', cellstr(names2));
xtickangle(45); ylabel('|| (R^2-weighted)'); grid on;
title(sprintf('Feature contributions across subjects (N=%d) — R^2-weighted || (No Overlap)', Nsub_eff));

% Save summary table
T_feat = table( feat_names_master(:), feat_mean_mean(:), feat_mean_wmean(:), ...
    'VariableNames', {'feature','mean_absbeta','mean_absbeta_R2weighted'});
T_feat = sortrows(T_feat, 'mean_absbeta_R2weighted', 'descend');
writetable(T_feat, fullfile(OutDir,'feature_contribution_across_subjects_no_overlap.csv'));

% Save cross-subject R^2
save(fullfile(OutDir,'group_R2_across_subjects_no_overlap.mat'), ...
     'all_R2','R2_mean','all_r','all_feat_contrib_mean','all_feat_contrib_wmean', ...
     'feat_names_master','subj_ids','lambda','DoZscoreY','-v7.3');

%% ===== Top-10 / Bottom-10 ROIs by mean R^2 =====
assert(isvector(R2_mean) && numel(R2_mean)==nROI);
R2_vec = R2_mean(:);

assert(isfile(mmp_csv), 'File not found: %s', mmp_csv);
Tm = readtable(mmp_csv);
vnames = lower(string(Tm.Properties.VariableNames));
nameCands = ["name","label","roi","region","structure","area","parcel","roiname","roilabel"];
idxCands  = ["index","id","key","roi","parcelid","roiindex","roi_id"];
fn_name = find(ismember(vnames, nameCands), 1);
assert(~isempty(fn_name), 'ROI name column not detected in mmp.csv');
roi_names = string(Tm{:, fn_name});
fn_idx  = find(ismember(vnames, idxCands), 1);
if ~isempty(fn_idx)
    roi_idx = double(Tm{:, fn_idx});
    keep = ~isnan(roi_idx) & (roi_idx>0);
    roi_names = roi_names(keep);
    roi_idx   = roi_idx(keep);
    [~,ord] = sort(roi_idx,'ascend');
    roi_names = roi_names(ord);
end
if numel(roi_names) ~= nROI
    if numel(roi_names) > nROI
        roi_names = roi_names(1:nROI);
    else
        roi_names = [roi_names; "ROI_"+(numel(roi_names)+1:nROI).'];
    end
end

% Top-10 indices
[~, idx_sorted] = sort(R2_vec, 'descend');
K = min(10, nROI);
top_idx   = idx_sorted(1:K);
top_names = roi_names(top_idx);
data_top = all_R2(top_idx, :).';   % Nsub x K
figure('Color','w','Name','Top-10 ROIs best explained by AI (R^2 across subjects) - No Overlap');
boxplot(data_top, 'Labels', cellstr(top_names));
xtickangle(45); ylabel('R^2'); grid on;
title(sprintf('Top-%d ROIs — R^2 across subjects (No Overlap)', K));
writetable(table(top_idx(:), top_names(:), R2_vec(top_idx), ...
          'VariableNames', {'ROI_index','ROI_name','Mean_R2'}), ...
          fullfile(OutDir,'top10_rois_by_meanR2_no_overlap.csv'));

% Bottom-10
validMask = ~isnan(R2_vec);
[~, idx_sorted_asc] = sort(R2_vec(validMask), 'ascend');
idx_all_valid = find(validMask);
idx_sorted_asc = idx_all_valid(idx_sorted_asc);
Kb = min(10, numel(idx_sorted_asc));
bot_idx   = idx_sorted_asc(1:Kb);
bot_names = roi_names(bot_idx);
data_bot = all_R2(bot_idx, :).';   % Nsub x Kb
figure('Color','w','Name','Bottom-10 ROIs least explained by AI (R^2 across subjects) - No Overlap');
boxplot(data_bot, 'Labels', cellstr(bot_names));
xtickangle(45); ylabel('R^2'); grid on;
title(sprintf('Bottom-%d ROIs — R^2 across subjects (No Overlap)', Kb));
writetable(table(bot_idx(:), bot_names(:), R2_vec(bot_idx), ...
          'VariableNames', {'ROI_index','ROI_name','Mean_R2'}), ...
          fullfile(OutDir,'bottom10_rois_by_meanR2_no_overlap.csv'));

%% ====================== Local Functions ======================

function [ids_out, X_num, feat_names] = pick_features_and_align(T, default_ids)
% Upgraded version: supports automatic suffix removal and matching from score table
    varNames = T.Properties.VariableNames;
    idCol = find(strcmpi(varNames,'id') | strcmpi(varNames,'video_name'), 1);
    
    numCols = false(1, numel(varNames));
    for j = 1:numel(varNames)
        x = T{1,j};
        numCols(j) = isnumeric(x) || islogical(x);
    end
    if ~isempty(idCol), numCols(idCol) = false; end
    
    feat_names = string(varNames(numCols));
    assert(~isempty(feat_names), 'No numeric feature columns found in the table.');
    
    if ~isempty(idCol)
        raw_ids_in = string(T{:, idCol});
        ids_in = strings(size(raw_ids_in));
        for i = 1:numel(raw_ids_in)
            parts = strsplit(raw_ids_in(i), '_');
            if numel(parts) >= 3
                ids_in(i) = join(parts(1:3), '_'); 
            else
                ids_in(i) = raw_ids_in(i);
            end
        end
        
        ids_out = string(default_ids);
        keep = ismember(ids_out, ids_in);
        
        if any(~keep)
            missing = strjoin(ids_out(~keep), ', ');
            warning('The following IDs are missing in the score table and will be discarded: %s', missing);
        end
        
        ids_out = ids_out(keep);
        
        X_all = table2array(T(:, numCols));
        X_num = nan(numel(ids_out), numel(feat_names));
        for i = 1:numel(ids_out)
            pos = find(ids_in == ids_out(i), 1);
            X_num(i,:) = X_all(pos,:);
        end
    else
        n = min(height(T), numel(default_ids));
        ids_out = string(default_ids(1:n));
        X_num   = table2array(T(1:n, numCols));
    end
    
    mu = mean(X_num, 1, 'omitnan');
    sd = std( X_num, 0, 1, 'omitnan'); sd(sd==0 | isnan(sd)) = 1;
    X_num = (X_num - mu) ./ sd;
end

function idx = map_ids_to_rows(ids_src, ids_keep)
    map = containers.Map;
    for i=1:numel(ids_src), map(char(ids_src{i}))=i; end
    idx = zeros(numel(ids_keep),1);
    for i=1:numel(ids_keep), idx(i) = map(char(ids_keep(i))); end
end

function [R2, r_vec, Yhat, BetaAbs] = roiwise_ridge_loo_no_overlap(X, Y, ids, lambda)
% Core anti-leakage logic: Strictly exclude adjacent samples with temporal overlap in ROI-wise ridge LOO
    
    [nClip, nROI] = size(Y);
    nFeat = size(X,2);
    R2    = nan(nROI,1);
    r_vec = nan(nROI,1);
    Yhat  = nan(nClip, nROI);
    BetaAbs = nan(nFeat, nROI);
    
    % —— Extract run_id and start/end times ——
    run_labels = strings(nClip, 1);
    start_times = zeros(nClip, 1);
    end_times   = zeros(nClip, 1);
    
    for i = 1:nClip
        parts = strsplit(ids(i), '_');
        run_labels(i) = parts(1); % e.g., movie1AP
        start_times(i) = str2double(strrep(parts(2), 's', ''));
        end_times(i)   = str2double(strrep(parts(3), 'e', ''));
    end

    for rr = 1:nROI
        y = Y(:, rr);
        if all(isnan(y)) || std(y,'omitnan')==0
            continue;
        end
        
        yhat = nan(nClip,1);
        beta_abs_sum = zeros(nFeat,1);
        n_folds_eff  = 0;
        
        for i = 1:nClip
            % Test set: current single clip
            test_mask = false(nClip, 1);
            test_mask(i) = true;
            
            % Core anti-leakage: find clips from the same run that have overlapping time windows
            overlap_mask = (run_labels == run_labels(i)) & ...
                           (start_times < end_times(i)) & ...
                           (end_times > start_times(i));
                       
            % Training set: exclude all overlapping clips (naturally excludes the test clip itself)
            train_mask = ~overlap_mask;
            
            Xtr = X(train_mask,:); ytr = y(train_mask);
            Xte = X(test_mask,:);  
            
            if any(isnan(Xtr(:))) || any(isnan(ytr))
                continue; 
            end
            
            % —— Strict standardization within training set ——
            muX = mean(Xtr,1);  
            sdX = std(Xtr,0,1); sdX(sdX==0)=1;
            Xtr_n = (Xtr - muX) ./ sdX;
            Xte_n = (Xte - muX) ./ sdX;
            
            muy = mean(ytr); 
            sdy = std(ytr); if sdy==0, sdy=1; end
            ytr_n = (ytr - muy) / sdy;
            
            % —— Ridge Regression ——
            beta_n = (Xtr_n' * Xtr_n + lambda * eye(nFeat)) \ (Xtr_n' * ytr_n);
            
            % —— Prediction ——
            yhat_n = Xte_n * beta_n;
            yhat(i) = yhat_n * sdy + muy;
            
            beta_abs_sum = beta_abs_sum + abs(beta_n);
            n_folds_eff  = n_folds_eff + 1;
        end
        
        Yhat(:, rr) = yhat;
        
        ss_res = sum((y - yhat).^2, 'omitnan');
        ss_tot = sum((y - mean(y,'omitnan')).^2, 'omitnan');
        if ss_tot > 0
            R2(rr) = 1 - ss_res/ss_tot;
            r_vec(rr) = corr(y, yhat, 'rows','complete');
        end
        
        if n_folds_eff > 0
            BetaAbs(:, rr) = beta_abs_sum / n_folds_eff;
        end
    end
end

function C = catpad(C, v)
% Concatenate column vector/matrix v to C (nFeat x Nsub) along columns
    if isempty(C)
        C = v;
    else
        if size(C,1)~=size(v,1)
            error('Feature dimensions do not match, cannot concatenate: %d vs %d', size(C,1), size(v,1));
        end
        C = [C, v];
    end
end
