# Supplementary material for: Mapping the movie-watching brain with AI-derived semantics
Source: Imaging Neurosci (Camb). 2026 Jul 10;4:IMAG.a.1300. doi: 10.1162/IMAG.a.1300 (PMC13358718; doi:10.1162/IMAG.a.1300)
Supplement: Code Source Files Videos [file IMAG.a.1300_supp_Code_SourceFiles_Videos.zip › Supplementary/Code/s105_PLS_strength_r2_motion_control.m]

%% =========================================================
%  s043_pls_R2_FCstrength_motion_controlled.m
%  
%  Inputs:
%    1) R2 maps: 027_roiwise_allclips_subj_no_overlap/*_roiwise_no_overlap.mat
%    2) FC strength: 042_FCstrength/*_FCstrength.mat
%    3) Head Motion: subject_mean_motion.csv
%
%  Steps:
%    - Find common subjects across all three modalities.
%    - Extract 360-dimensional R2 and FC vectors per subject.
%    - NUISANCE REGRESSION: Regress out mean head motion from both R2 and 
%      FC matrices to directly address Reviewer 1.4's concern.
%    - Z-score the residuals.
%    - Run PLS (plsregress) on the motion-corrected residuals.
%    - Visualize and save results.
% =========================================================

clear; clc; close all;
BaseDir = pwd;

% ---------- Directory Setup ----------
R2Dir      = fullfile(BaseDir, '027_roiwise_allclips_subj_no_overlap'); % Upgraded path
FCDir      = fullfile(BaseDir, '042_FCstrength');
MotionCSV  = fullfile(BaseDir, 'subject_mean_motion.csv');
OutDir     = fullfile(BaseDir, '043_pls_R2_FCstrength_motion_controlled');

if ~exist(OutDir, 'dir'), mkdir(OutDir); end

% ---------- Surface & Parcellation Files ----------
Lsurf_file = fullfile(BaseDir, 'fsaverage.L.very_inflated.32k_fs_LR.surf.gii');
Rsurf_file = fullfile(BaseDir, 'fsaverage.R.very_inflated.32k_fs_LR.surf.gii');
wb_cmd     = fullfile(BaseDir, '000_workbench','bin_windows64','wb_command.exe');
LabelFile  = fullfile(BaseDir, 'HCP_MMP1.0_Glasser.32k_fs_LR.dlabel.nii');
nROI = 360;

%% ====================== 1) Load Motion Data ======================
assert(isfile(MotionCSV), 'Motion CSV not found: %s', MotionCSV);
TMotion = readtable(MotionCSV);
% Convert IDs to string arrays for easy comparison
motion_subjID = string(TMotion.subid);
motion_values = TMotion.mean_motion;

% Remove subjects with NaN motion (missing zip files or empty runs)
valid_motion_idx = ~isnan(motion_values);
motion_subjID = motion_subjID(valid_motion_idx);
motion_values = motion_values(valid_motion_idx);
fprintf('Loaded valid head motion data for %d subjects.\n', numel(motion_subjID));

%% ====================== 2) Load R2 File List ======================
LR2 = dir(fullfile(R2Dir, '*_roiwise_no_overlap.mat'));
assert(~isempty(LR2), 'No R2 mat files found in %s', R2Dir);
R2_subjID = strings(numel(LR2),1);
for i = 1:numel(LR2)
    bn = LR2(i).name;
    sid = regexp(bn, '^\d+', 'match', 'once');
    if ~isempty(sid)
        R2_subjID(i) = string(sid);
    end
end
validR2 = R2_subjID ~= "";
R2_subjID = R2_subjID(validR2);
LR2       = LR2(validR2);
fprintf('Detected R2 data for %d subjects.\n', numel(R2_subjID));

%% ====================== 3) Load FCstrength File List ======================
LFC = dir(fullfile(FCDir, '*_FCstrength.mat'));
assert(~isempty(LFC), 'No FCstrength mat files found in %s', FCDir);
FC_subjID = strings(numel(LFC),1);
for i = 1:numel(LFC)
    bn = LFC(i).name;
    sid = regexp(bn, '^\d+', 'match', 'once');
    if ~isempty(sid)
        FC_subjID(i) = string(sid);
    end
end
validFC = FC_subjID ~= "";
FC_subjID = FC_subjID(validFC);
LFC       = LFC(validFC);
fprintf('Detected FC strength data for %d subjects.\n', numel(FC_subjID));

%% ====================== 4) Intersect Subjects ======================
% Find subjects that exist in all three datasets (R2, FC, and Motion)
[subj_temp, idxR2, idxFC] = intersect(R2_subjID, FC_subjID, 'stable');
[subj_common, idx_temp, idxMot] = intersect(subj_temp, motion_subjID, 'stable');

% Map the indices back to the original arrays
idxR2 = idxR2(idx_temp);
idxFC = idxFC(idx_temp);

Nsub = numel(subj_common);
assert(Nsub >= 3, 'Not enough overlapping subjects across R2, FC, and Motion (N=%d).', Nsub);
fprintf('\n=== Final overlapping cohort: N = %d subjects ===\n\n', Nsub);

%% ====================== 5) Assemble Matrices ======================
X_R2_raw = nan(Nsub, nROI);
Y_FC_raw = nan(Nsub, nROI);
Cov_Mot  = motion_values(idxMot); % Vector of mean head motion

for s = 1:Nsub
    % ----- R2 -----
    R2file = fullfile(R2Dir, LR2(idxR2(s)).name);
    S_R2 = load(R2file);
    if isfield(S_R2, 'R2_s')
        r2_vec = S_R2.R2_s;
    else
        error('Variable R2_s not found in %s', R2file);
    end
    X_R2_raw(s, :) = r2_vec(:).';
    
    % ----- FC strength -----
    FCfile = fullfile(FCDir, LFC(idxFC(s)).name);
    S_FC = load(FCfile);
    fc_vec = S_FC.FC_strength;
    Y_FC_raw(s, :) = fc_vec(:).';
end

%% ====================== 6) STRICT NUISANCE REGRESSION ======================
% We regress out head motion from every single ROI for both R2 and FC matrices.
fprintf('Performing nuisance regression to remove head motion artifacts...\n');

X_R2_resid = nan(size(X_R2_raw));
Y_FC_resid = nan(size(Y_FC_raw));

% Design matrix for nuisance regression: [Intercept, Motion]
DesignMat = [ones(Nsub, 1), Cov_Mot];

for rr = 1:nROI
    % R2 side
    y_r2 = X_R2_raw(:, rr);
    if ~all(isnan(y_r2))
        % Calculate residuals: Residual = Y - X * (X\Y)
        beta_r2 = DesignMat \ y_r2;
        X_R2_resid(:, rr) = y_r2 - DesignMat * beta_r2;
    end
    
    % FC side
    y_fc = Y_FC_raw(:, rr);
    if ~all(isnan(y_fc))
        beta_fc = DesignMat \ y_fc;
        Y_FC_resid(:, rr) = y_fc - DesignMat * beta_fc;
    end
end

%% ====================== 7) Z-score the Residuals ======================
% Manual z-score to avoid version compatibility issues with 'omitnan' in zscore()
muX = mean(X_R2_resid, 1, 'omitnan');
sdX = std(X_R2_resid, 0, 1, 'omitnan');
sdX(sdX == 0 | isnan(sdX)) = 1; % Prevent division by zero
Xz = (X_R2_resid - muX) ./ sdX;

muY = mean(Y_FC_resid, 1, 'omitnan');
sdY = std(Y_FC_resid, 0, 1, 'omitnan');
sdY(sdY == 0 | isnan(sdY)) = 1;
Yz = (Y_FC_resid - muY) ./ sdY;

% Remove columns that are all NaNs or have zero variance
badX = any(isnan(Xz),1) | std(Xz,0,1,'omitnan')==0;
badY = any(isnan(Yz),1) | std(Yz,0,1,'omitnan')==0;

keepX = ~badX;
keepY = ~badY;
X_pls = Xz(:, keepX);   % Nsub x pX
Y_pls = Yz(:, keepY);   % Nsub x pY
pX = size(X_pls,2);
pY = size(Y_pls,2);

%% ====================== 8) Run PLS (X=R2_resid, Y=FC_resid) ======================
maxComp = min(5, size(X_pls,1)-1);
fprintf('Running PLS on motion-corrected residuals: Nsub=%d, pX=%d, pY=%d, nComp=%d\n', Nsub, pX, pY, maxComp);
[Xload, Yload, Xscores, Yscores, beta, PCTVAR, MSE, stats] = plsregress(X_pls, Y_pls, maxComp);

comp = 1; % Focus on Axis 1
Xscore1 = Xscores(:, comp);
Yscore1 = Yscores(:, comp);

% Ensure positive correlation direction for interpretability
corrXY = corr(Xscore1, Yscore1);
if corrXY < 0
    Xscore1 = -Xscore1;
    Yscore1 = -Yscore1;
    Xload(:,comp) = -Xload(:,comp);
    Yload(:,comp) = -Yload(:,comp);
    corrXY = -corrXY;
end
fprintf('Axis1: corr(Xscore, Yscore) = %.3f\n', corrXY);

%% ====================== 9) Map Loadings Back to 360 ROIs ======================
ROI_loading_R2 = nan(nROI,1);   
ROI_loading_FC = nan(nROI,1);   

wX = Xload(:, comp);   
wY = Yload(:, comp);   

ROI_loading_R2(keepX) = wX;
ROI_loading_FC(keepY) = wY;

%% ====================== 10) Surface Preparation & Visualization ======================
gL = gifti(Lsurf_file);  surf_lh.coord = double(gL.vertices)';  surf_lh.tri = double(gL.faces);
gR = gifti(Rsurf_file);  surf_rh.coord = double(gR.vertices)';  surf_rh.tri = double(gR.faces);
L_gii = fullfile(OutDir, 'tmp_MMP.L.32k.label.gii');
R_gii = fullfile(OutDir, 'tmp_MMP.R.32k.label.gii');
cmd = sprintf('"%s" -cifti-separate "%s" COLUMN -label CORTEX_LEFT "%s" -label CORTEX_RIGHT "%s"', ...
               wb_cmd, LabelFile, L_gii, R_gii);
system(cmd);  
gL = gifti(L_gii);  labL = double(gL.cdata(:));  
gR = gifti(R_gii);  labR = double(gR.cdata(:));  
label_32k = [labL; labR];                        
delete(L_gii); delete(R_gii);

% (1) Variance Explained
fh1 = figure('Color','w','Name','PLS variance explained (Motion Corrected)','Position',[50 50 800 400]);
subplot(1,2,1); bar(1:maxComp, 100*PCTVAR(1,:), 'FaceAlpha',0.8);
xlabel('Component'); ylabel('% variance in X (R^2 Resid)'); title('X variance explained'); grid on;
subplot(1,2,2); bar(1:maxComp, 100*PCTVAR(2,:), 'FaceAlpha',0.8);
xlabel('Component'); ylabel('% variance in Y (FC Resid)'); title('Y variance explained'); grid on;
saveas(fh1, fullfile(OutDir,'PLS_PCTVAR_motion_corrected.png'));

% (2) Subject Scores Scatter
fh2 = figure('Color','w','Name','Axis1 subject scores (Motion Corrected)','Position',[100 100 600 500]);
scatter(Xscore1, Yscore1, 40, 'filled'); grid on;
xlabel('Xscore1 (R^2 side, resid)'); ylabel('Yscore1 (FC side, resid)');
title(sprintf('PLS Axis1 - Motion Corrected (N=%d, r=%.3f)', Nsub, corrXY));
saveas(fh2, fullfile(OutDir,'PLS_axis1_subject_scores_motion_corrected.png'));

% (3) Surface Maps
valMat = [ROI_loading_R2, ROI_loading_FC];  
obj = plot_hemispheres(valMat, {surf_lh, surf_rh}, 'parcellation', label_32k, 'colormap', 'jet');
title('Left: R^2 Axis1 Loadings | Right: FC Axis1 Loadings (Motion Corrected)');

%% ====================== 11) Save Results ======================
OutMat = fullfile(OutDir,'PLS_R2_FCstrength_MotionCorrected_results.mat');
save(OutMat, 'subj_common', 'Cov_Mot', 'X_R2_raw', 'Y_FC_raw', 'X_R2_resid', 'Y_FC_resid', ...
              'X_pls', 'Y_pls', 'Xscores', 'Yscores', 'Xload', 'Yload', 'PCTVAR', ...
              'ROI_loading_R2', 'ROI_loading_FC');
fprintf('\nCompleted PLS analysis with motion regression. Results saved to: %s\n', OutMat);
