# Supplementary material for: Mapping the movie-watching brain with AI-derived semantics
Source: Imaging Neurosci (Camb). 2026 Jul 10;4:IMAG.a.1300. doi: 10.1162/IMAG.a.1300 (PMC13358718; doi:10.1162/IMAG.a.1300)
Supplement: Code Source Files Videos [file IMAG.a.1300_supp_Code_SourceFiles_Videos.zip › Supplementary/Code/s106_behaviour_motion_control.m]

%% =========================================================
%  s046_roi_cogcorr_R2_motion_controlled.m
%  Method 1: ROI-level Partial Correlation (R² <-> Cognitive Scores)
%  Controlling for Head Motion (mean Relative RMS / FD)
%  =========================================================
clear; clc; close all;
BaseDir = pwd;

%% ---------- Path Setup ----------
R2Dir      = fullfile(BaseDir, '027_roiwise_allclips_subj_no_overlap'); % Upgraded No-Overlap R2
CogCSV     = fullfile(BaseDir, 'Subjects_info_7T.csv');
MotionCSV  = fullfile(BaseDir, 'subject_mean_motion.csv');            % New Covariate
OutDir     = fullfile(BaseDir, '046_roi_cogcorr_R2_motion_controlled');

if ~exist(OutDir, 'dir'), mkdir(OutDir); end

% Cortical surface & parcellation files
Lsurf_file = fullfile(BaseDir, 'fsaverage.L.very_inflated.32k_fs_LR.surf.gii');
Rsurf_file = fullfile(BaseDir, 'fsaverage.R.very_inflated.32k_fs_LR.surf.gii');
wb_cmd     = fullfile(BaseDir, '000_workbench','bin_windows64','wb_command.exe');
LabelFile  = fullfile(BaseDir, 'HCP_MMP1.0_Glasser.32k_fs_LR.dlabel.nii');
nROI = 360;

%% ====================== 1) Load Motion Data ======================
assert(isfile(MotionCSV), 'Motion CSV not found: %s', MotionCSV);
TMotion = readtable(MotionCSV);
motion_subjID = string(TMotion.subid);
motion_values = TMotion.mean_motion;

% Remove subjects with missing motion data
valid_motion_idx = ~isnan(motion_values);
motion_subjID = motion_subjID(valid_motion_idx);
motion_values = motion_values(valid_motion_idx);
fprintf('Loaded valid head motion data for %d subjects.\n', numel(motion_subjID));

%% ====================== 2) Load R2 (360x1 per subject) ======================
LR2 = dir(fullfile(R2Dir, '*_roiwise_no_overlap.mat'));
assert(~isempty(LR2), 'No *_roiwise_no_overlap.mat found in %s', R2Dir);
R2_subjID = strings(numel(LR2),1);
for i = 1:numel(LR2)
    bn = LR2(i).name;  
    sid = regexp(bn, '^\d+', 'match', 'once');
    if isempty(sid)
        warning('Cannot extract numeric subject ID from %s, skipping.', bn);
        R2_subjID(i) = "";
    else
        R2_subjID(i) = string(sid);
    end
end
validR2   = R2_subjID ~= "";
R2_subjID = R2_subjID(validR2);
LR2       = LR2(validR2);
fprintf('Detected R2 data for %d subjects.\n', numel(R2_subjID));

%% ====================== 3) Load Cognitive Scores CSV ======================
assert(isfile(CogCSV), 'Cognitive scores file not found: %s', CogCSV);
T = readtable(CogCSV);
vnames       = T.Properties.VariableNames;
vnames_lower = lower(vnames);

% ---- Automatically find Subject ID column ----
idCand = ["subject","subid","subjectid","sub","id"];
idCol  = [];
for k = 1:numel(vnames_lower)
    if any(contains(vnames_lower{k}, idCand))
        idCol = k;
        break;
    end
end
assert(~isempty(idCol), 'Subject ID column not detected in Subjects_info_7T.csv.');
subID_cog_raw = T.(vnames{idCol});

% Standardize to string and extract numbers
subID_cog = strings(numel(subID_cog_raw),1);
for i = 1:numel(subID_cog_raw)
    x = subID_cog_raw(i);
    if isnumeric(x)
        subID_cog(i) = string(x);
    else
        sx  = string(x);
        tmp = regexp(sx, '\d+', 'match', 'once');
        if isempty(tmp)
            subID_cog(i) = strtrim(sx);
        else
            subID_cog(i) = string(tmp);
        end
    end
end

% ---- Select Cognitive Variables ----
cogVarCands = { ...
    'PMAT24_A_CR', ...           % Fluid Intelligence
    'PicSeq_AgeAdj', ...         % Episodic Memory
    'ListSort_AgeAdj', ...       % Working Memory
    'CardSort_AgeAdj', ...       % Cognitive Flexibility
    'Flanker_AgeAdj', ...        % Inhibitory Control
    'CogFluidComp_AgeAdj', ...   % Fluid Cognition Composite
    'CogCrystalComp_AgeAdj' ...  % Crystallized Cognition Composite
    };
isCog  = ismember(cogVarCands, vnames);
cogVars = cogVarCands(isCog);          
Ncog    = numel(cogVars);
if isempty(cogVars)
    error('Predefined cognitive columns not found in Subjects_info_7T.csv.');
end
fprintf('Using the following %d cognitive variables:\n', Ncog);
disp(cogVars');

cogVars_pretty = strrep(string(cogVars), '_', ' ');

CogMat_all = zeros(height(T), Ncog);
for j = 1:Ncog
    CogMat_all(:,j) = T.(cogVars{j});
end

%% ====================== 4) Intersect R2, Cognition, and Motion ======================
[subj_temp, idxR2, idxCog] = intersect(R2_subjID, subID_cog, 'stable');
[subj_common, idx_temp, idxMot] = intersect(subj_temp, motion_subjID, 'stable');

% Remap indices
idxR2  = idxR2(idx_temp);
idxCog = idxCog(idx_temp);

Nsub = numel(subj_common);
assert(Nsub >= 3, 'Not enough overlapping subjects (N=%d).', Nsub);
fprintf('Final intersecting cohort (R2 & Cog & Motion): %d subjects\n', Nsub);

% Assemble R2 Matrix: nROI x Nsub
R2_mat = nan(nROI, Nsub);
for s = 1:Nsub
    R2file = fullfile(R2Dir, LR2(idxR2(s)).name);
    S_R2 = load(R2file);
    if isfield(S_R2, 'R2_s')
        r2_vec = S_R2.R2_s;
    else
        error('R2_s not found in %s', R2file);
    end
    R2_mat(:, s) = r2_vec(:);
end

% Assemble Cognitive Matrix: Nsub x Ncog
CogMat = CogMat_all(idxCog, :);   

% Extract Covariate (Motion): Nsub x 1
Cov_Mot = motion_values(idxMot);

fprintf('R2_mat: %dx%d, CogMat: %dx%d, Motion: %dx1\n', ...
        size(R2_mat,1), size(R2_mat,2), size(CogMat,1), size(CogMat,2), size(Cov_Mot,1));

%% ====================== 5) ROI-level PARTIAL Correlation ======================
fprintf('Computing Partial Spearman Correlations (controlling for head motion)...\n');
rho_roi_cog = nan(nROI, Ncog);
p_roi_cog   = nan(nROI, Ncog);

for roi = 1:nROI
    x = R2_mat(roi, :).';  % Nsub x 1
    for j = 1:Ncog
        y = CogMat(:, j);
        
        % Filter out NaNs for strict partial correlation
        valid_idx = ~isnan(x) & ~isnan(y) & ~isnan(Cov_Mot);
        
        if sum(valid_idx) > 10 % Minimum threshold for statistical validity
            [r, p] = partialcorr(x(valid_idx), y(valid_idx), Cov_Mot(valid_idx), 'Type', 'Spearman');
            rho_roi_cog(roi, j) = r;
            p_roi_cog(roi, j)   = p;
        end
    end
end

%% ====================== 6) FDR Correction (Global across all ROIs & Tests) ======================
p_vec = p_roi_cog(:);
[~, ~, p_adj_vec] = fdr_bh_local(p_vec);
p_roi_cog_FDR = reshape(p_adj_vec, nROI, Ncog);
sig_roi_cog   = p_roi_cog_FDR < 0.05;

%% ====================== 7) Export Long Table CSV ======================
ROI_idx_col = repmat((1:nROI).', Ncog, 1);
CogName_col = strings(nROI * Ncog, 1);
rho_col     = nan(nROI * Ncog, 1);
p_col       = nan(nROI * Ncog, 1);
pFDR_col    = nan(nROI * Ncog, 1);
sig_col     = false(nROI * Ncog, 1);

cnt = 0;
for j = 1:Ncog
    for roi = 1:nROI
        cnt = cnt + 1;
        CogName_col(cnt) = string(cogVars{j});   
        rho_col(cnt)     = rho_roi_cog(roi, j);
        p_col(cnt)       = p_roi_cog(roi, j);
        pFDR_col(cnt)    = p_roi_cog_FDR(roi, j);
        sig_col(cnt)     = sig_roi_cog(roi, j);
    end
end
T_out = table(ROI_idx_col, CogName_col, rho_col, p_col, pFDR_col, sig_col, ...
    'VariableNames', {'ROI','CognitiveMeasure','rho_PartialSpearman','p_raw','p_FDR','Significant_FDRlt0p05'});
writetable(T_out, fullfile(OutDir, 'ROI_cognition_partialcorr_R2.csv'));
fprintf('Exported ROI x Cognition partial correlation results to CSV.\n');

%% ====================== 8) Surface Data Preparation ======================
gL = gifti(Lsurf_file);  surf_lh.coord = double(gL.vertices)';  surf_lh.tri = double(gL.faces);
gR = gifti(Rsurf_file);  surf_rh.coord = double(gR.vertices)';  surf_rh.tri = double(gR.faces);
L_gii = fullfile(OutDir, 'tmp_MMP.L.32k.label.gii');
R_gii = fullfile(OutDir, 'tmp_MMP.R.32k.label.gii');
cmd = sprintf('"%s" -cifti-separate "%s" COLUMN -label CORTEX_LEFT "%s" -label CORTEX_RIGHT "%s"', ...
               wb_cmd, LabelFile, L_gii, R_gii);
system(cmd);  
gL = gifti(L_gii);  labL = double(gL.cdata(:));  
gR = gifti(R_gii);  labR = double(gR.cdata(:));  
label_32k = [labL; labR];                        
delete(L_gii); delete(R_gii);

%% ====================== 9) Visualization: Cognitive ROI Maps ======================
if Ncog <= 5
    vals_block = rho_roi_cog;           
    obj1 = plot_hemispheres(vals_block, {surf_lh, surf_rh}, 'parcellation', label_32k, 'colormap', 'jet'); 
else
    nBlock1     = min(5, Ncog);
    vals_block1 = rho_roi_cog(:, 1:nBlock1);   
    obj1 = plot_hemispheres(vals_block1, {surf_lh, surf_rh}, 'parcellation', label_32k, 'colormap', 'jet'); 
    if Ncog > nBlock1
        vals_block2 = rho_roi_cog(:, nBlock1+1:end);   
        obj2 = plot_hemispheres(vals_block2, {surf_lh, surf_rh}, 'parcellation', label_32k, 'colormap', 'jet'); 
    end
end

%% ====================== 10) Extra 1: Significant ROIs per Measure ======================
sig_per_cog = sum(sig_roi_cog, 1);   
figure('Color','w','Name','Significant ROIs per cognitive measure (Motion Controlled)');
bar(sig_per_cog, 'FaceColor',[0.3 0.6 0.9],'EdgeColor','none');
set(gca,'XTick',1:Ncog, 'XTickLabel',cogVars_pretty, 'XTickLabelRotation',40, 'FontName','Arial');
ylabel('# significant ROIs (FDR < 0.05)', 'FontName','Arial');
xlabel('Cognitive measure', 'FontName','Arial');
title('Significant ROI counts (Controlling for Head Motion)', 'FontName','Arial');
grid on;

%% ====================== 11) Extra 2: Significant Count per ROI ======================
% sig_count_roi = sum(sig_roi_cog, 2);   
% obj_sigcount = plot_hemispheres(sig_count_roi, {surf_lh, surf_rh}, 'parcellation', label_32k); 
% title('Number of cognitive scores significantly related to R^2 at each ROI');

%% ====================== 12) Extra 3: Pattern Similarity Matrix ======================
rho_cogpattern = corr(rho_roi_cog, 'rows','pairwise');  
figure('Color','w','Name','Similarity between cognitive patterns (Motion Controlled)');
imagesc(rho_cogpattern);
axis square; caxis([-1 1]);
cb = colorbar; cb.Label.String = 'Pattern correlation';
set(gca,'XTick',1:Ncog, 'XTickLabel',cogVars_pretty, 'XTickLabelRotation',40, ...
        'YTick',1:Ncog, 'YTickLabel',cogVars_pretty, 'FontName','Arial');
title('Correlation between ROI-wise patterns (Motion Controlled)', 'FontName','Arial');

%% ====================== 13) Save MAT Results ======================
% save(fullfile(OutDir, 'ROI_cognition_partialcorr_R2.mat'), ...
%      'subj_common', 'R2_mat', 'CogMat', 'Cov_Mot', 'cogVars', 'cogVars_pretty', ...
%      'rho_roi_cog', 'p_roi_cog', 'p_roi_cog_FDR', 'sig_roi_cog', ...
%      'sig_per_cog', 'sig_count_roi', 'rho_cogpattern');
% fprintf('\nCompleted Partial Correlation analysis. Results saved to: %s\n', OutDir);

%% ====================== Local Function: FDR ======================
function [h, crit_p, adj_p] = fdr_bh_local(pvals, q)
    if nargin < 2 || isempty(q), q = 0.05; end
    p     = pvals(:);
    valid = ~isnan(p);
    p_valid = p(valid);
    [p_sorted, sort_ids] = sort(p_valid);
    V = length(p_sorted);
    I = (1:V)';
    cVID   = 1;
    thresh = I / V * q / cVID;
    w = find(p_sorted <= thresh, 1, 'last');
    if isempty(w)
        crit_p  = 0;
        h_valid = false(V,1);
    else
        crit_p  = p_sorted(w);
        h_valid = p_valid <= crit_p;
    end
    adj_p_sorted = p_sorted .* V ./ I;
    for i = V-1:-1:1
        adj_p_sorted(i) = min(adj_p_sorted(i), adj_p_sorted(i+1));
    end
    adj_p_valid = zeros(V,1);
    adj_p_valid(sort_ids) = adj_p_sorted;
    h        = false(size(p));
    adj_p    = nan(size(p));
    h(valid) = h_valid;
    adj_p(valid) = adj_p_valid;
end
