# Supplementary material for: Mapping the movie-watching brain with AI-derived semantics
Source: Imaging Neurosci (Camb). 2026 Jul 10;4:IMAG.a.1300. doi: 10.1162/IMAG.a.1300 (PMC13358718; doi:10.1162/IMAG.a.1300)
Supplement: Code Source Files Videos [file IMAG.a.1300_supp_Code_SourceFiles_Videos.zip › Supplementary/SourceData/Figure2and3/bottom10_rois_by_R2_LOO_no_overlap.csv]

ROI_index	ROI_name	R2
39	R 5L	-0.0946062952712545
219	L 5L	-0.089472914384394
277	L i6-8	-0.0852605221179576
286	L PoI2	-0.0835022282627518
325	L IP1	-0.0818210744220154
47	R 7PC	-0.0796424112534335
209	L 7Pm	-0.0774482821511973
281	L OP1	-0.0771476150103989
52	R 2	-0.0750361499499677
106	R PoI2	-0.0731529673248799
