# Supplementary material for: Mapping the movie-watching brain with AI-derived semantics
Source: Imaging Neurosci (Camb). 2026 Jul 10;4:IMAG.a.1300. doi: 10.1162/IMAG.a.1300 (PMC13358718; doi:10.1162/IMAG.a.1300)
Supplement: Code Source Files Videos [file IMAG.a.1300_supp_Code_SourceFiles_Videos.zip › Supplementary/SourceData/Figure2and3/feature_contribution_coefMagnitude_LOO_no_overlap.csv]

feature	beta_abs_mean	beta_abs_wmean
dialogue	0.185422432782344	0.313069893280193
people_presence	0.140483920753605	0.207830128261357
faces_closeup	0.116603931815235	0.158237484797061
motion_intensity	0.144331674536989	0.125642696804984
arousal	0.103232741188437	0.10083501953823
social_interaction	0.0961507839541052	0.0919573490151483
valence	0.0994786893187772	0.0794545040043129
scene_brightness	0.0543843299193765	0.0697955200718663
threat	0.0669476372669321	0.0690552800239352
narrative_progress	0.0832246838541273	0.0634391700119822
music	0.0593775867753068	0.0459200494121129
