# Supplementary material for: Mapping the movie-watching brain with AI-derived semantics
Source: Imaging Neurosci (Camb). 2026 Jul 10;4:IMAG.a.1300. doi: 10.1162/IMAG.a.1300 (PMC13358718; doi:10.1162/IMAG.a.1300)
Supplement: Code Source Files Videos [file IMAG.a.1300_supp_Code_SourceFiles_Videos.zip › Supplementary/SourceData/Figure2and3/roiwise_R2_allclips_LOO_no_overlap.csv]

ROI	R2	r
1	-0.0180608839788328	0.147209337250093
2	0.0557978498177719	0.27394798124514
3	-0.032948285837868	0.0789282572565229
4	-0.0435291802101967	0.0807345337649995
5	-0.0221078548084948	0.142784071387138
6	0.0302366625232768	0.240044032658648
7	0.0115391611098544	0.205411003334975
8	-0.0255200298718679	0.128674989733633
9	-0.000824790096070949	0.183273753418899
10	0.152832210838558	0.399915041787029
11	0.175935225286943	0.428409676093541
12	0.0603351320989747	0.281510248256487
13	-0.0287617236021962	0.107640017510025
14	-0.0261759131960231	0.122191289060301
15	-0.0208305785195029	0.132085515209377
16	0.0184057661986295	0.21527409142938
17	0.040661274056508	0.258227219736252
18	0.0591813747404403	0.277750540420981
19	0.0883614355186002	0.324027388436926
20	0.024681130480828	0.230676354240436
21	-0.024476426978074	0.133422607163726
22	0.0103504716934049	0.195538546476471
23	0.0670882034620135	0.291610931817822
24	0.0622766036526028	0.28491140290838
25	0.0330855936683666	0.23274978056631
26	0.0729898585657994	0.297088008883511
27	-0.00667441696354976	0.163629447415958
28	0.0322173958609668	0.234055177422131
29	-0.0321316213524803	0.109095761445883
30	0.0947092134257449	0.333103912230228
31	-0.0297763038271677	0.110361032050097
32	0.0100979873645919	0.203737276756505
33	0.0809876601847853	0.3153553451145
34	-0.029123584232585	0.124366447342723
35	0.0275707236134892	0.23543809237655
36	-0.0670240382932277	0.0253819027204997
37	0.0938592388869096	0.326737309313581
38	0.0857897115438245	0.318511527678986
39	-0.0946062952712545	-0.092814648621146
40	-0.0662538650221813	0.00924780211465264
41	-0.032687215675042	0.109569939158514
42	-0.0624280216382946	0.0272910814654522
43	0.0797618932657739	0.305307067442285
44	0.0148088946979004	0.198655276871576
45	0.059871668518696	0.282498685596876
46	0.04372993779933	0.25774106686652
47	-0.0796424112534335	-0.0394971116180272
48	0.0513420664885047	0.273415108209299
49	0.00520227044392874	0.19033082024746
50	0.0206436492005365	0.228121253747246
51	-0.0673922239322799	0.0297042912653281
52	-0.0750361499499677	-0.0269601343593552
53	-0.021054442420257	0.143944349064383
54	-0.0448720496318529	0.0671322674228259
55	-0.0395750012790947	0.0833396545049402
56	-0.0522659730037427	0.055864125578706
57	-0.0149291238879388	0.147154728458976
58	0.0537000406422552	0.27435283611639
59	0.0405849481862333	0.246618311068027
60	0.0980439855474597	0.330495061862409
61	-0.0133685282277283	0.157660324270702
62	-0.0265589356122784	0.134106110482873
63	0.0861170966405503	0.315966416041158
64	-0.031049235950503	0.116332127201267
65	0.00839372802993654	0.193588608388246
66	0.0483580402224258	0.259858144461305
67	-0.0253815382541913	0.126385943536423
68	0.0168214187844522	0.204832022324885
69	0.0262364500182684	0.226312106254721
70	0.0270504083620137	0.227530884377151
71	0.0478599217031015	0.263222459231934
72	0.0485546566034917	0.266268765135109
73	0.0202175173660307	0.208013366854563
74	0.0625693182209283	0.27890809476393
75	0.0446501197418516	0.255509374223335
76	0.00444001114223025	0.175062175840171
77	-0.0481628707436224	0.073430033440891
78	0.00524220221549754	0.191273120711405
79	-0.00654274289792944	0.15150001870754
80	0.0977275444088032	0.333708800362455
81	0.0651361497377351	0.280227410284722
82	0.0999097225047452	0.336937465853344
83	-0.0310455224772506	0.122470706576465
84	0.00644065494684221	0.187500532021051
85	-0.0482625523918085	0.0821981436744266
86	0.0528661031141821	0.266343387714739
87	0.0398280933698286	0.248681840932987
88	0.0578166670490196	0.277260662439622
89	-0.00443629377211918	0.178962950323744
90	0.10012156479487	0.33789716344584
91	-0.0265137088244058	0.133018760389723
92	0.0308968957012875	0.238317544869682
93	-0.0115259584703717	0.16846531088497
94	0.0489990978663817	0.257980082282358
95	0.0530095434302844	0.27237317987969
96	0.0614559848583692	0.284989747479338
97	-0.000323552499000179	0.177333017273776
98	-0.0440690627897737	0.0809236086334735
99	0.0898479875514377	0.322958760697521
100	0.036851085128829	0.241732879755884
101	-0.0430608220140543	0.0878664225728552
102	-0.0118209925585848	0.16249838699768
103	-0.0267072646810007	0.125667945016289
104	0.037856519038208	0.244473813597319
105	-0.0441083242181535	0.0604148840545716
106	-0.0731529673248799	-0.00830384925194953
107	-0.010640821183606	0.168956202027172
108	0.0461246375659797	0.254873730347919
109	0.0239757885412647	0.216899191103583
110	-0.0690095430863231	0.00855082964097588
111	0.0662523193681137	0.290161891101573
112	0.0448330478102543	0.260687571651963
113	0.0551365755978951	0.271349386444345
114	0.0347879405751743	0.241164491917774
115	-0.0581505378690867	0.0433925039957378
116	-0.0720709613622881	0.000924823522287343
117	-0.0541708288696026	0.0698477796424605
118	-0.022531358316326	0.128953969420205
119	-0.0168131723171481	0.145738149230742
120	-0.00641398671076132	0.167793927898511
121	-0.0251636040643501	0.110976020274386
122	0.0896811103097136	0.319360406662324
123	0.362899926915968	0.603277193101431
124	0.0841199695891456	0.316457577783158
125	0.311393416076414	0.559797048017469
126	0.0574435547369786	0.27610499870812
127	0.115944553540987	0.35975446661087
128	0.203913157101884	0.458553670936184
129	0.244180654977355	0.498448764906593
130	0.080226650112456	0.309899939196736
131	0.146242499094848	0.39669764252854
132	0.158264753824972	0.410490746188449
133	-0.0300288802079247	0.116281838897874
134	0.0373760781104405	0.248557047061998
135	0.121096472771588	0.360818960275512
136	0.0939086759957373	0.326523119464077
137	0.116413103193303	0.359062296339628
138	0.0185428739331317	0.220090734364654
139	0.0587235635351626	0.280375106748322
140	0.0919493700257004	0.323978085329653
141	0.144506563217783	0.391166332361156
142	0.070453170626857	0.294761273041963
143	0.149059307448266	0.399488980754722
144	-0.025740387793612	0.133014176662658
145	-0.0640330580115933	0.026823441883897
146	0.117131872479952	0.362667264001746
147	-0.0529553749472054	0.0481713600272013
148	0.000768892923826758	0.179792583880519
149	-0.0186005648266434	0.142445786601421
150	0.0387250218738929	0.248949306406824
151	-0.0660719465134607	0.0213391773583454
152	0.0945944384929907	0.329618939904445
153	0.00509739385525276	0.172636411000169
154	0.0975672134179735	0.336558609757039
155	0.073164008141162	0.30126542327416
156	0.035484404650364	0.244030997145818
157	0.0300568431034153	0.230839927322525
158	0.0954438659031415	0.334936464925525
159	0.109933933521949	0.349063177755359
160	0.0981869615200218	0.335073281895616
161	0.0792787825092331	0.310169968411864
162	-0.0358852936198779	0.0988347177597019
163	0.0805991565837206	0.312993999058503
164	-0.0180297066598487	0.152852945985046
165	0.00987315113858767	0.196902012300576
166	-0.0185537417451787	0.148010815767893
167	0.0288428846725552	0.229265341184604
168	-0.0526900115316302	0.0746964924055515
169	0.113278623086673	0.349975074233523
170	-0.0334393839916796	0.115628571907955
171	0.0180540304860487	0.212397956763423
172	0.124666323227555	0.37001800643308
173	0.0555677387793181	0.275332755788014
174	0.0504997314595456	0.268154189017204
175	0.148635493544721	0.397440768024957
176	0.0861755724060349	0.318421361864295
177	-0.0434816284500199	0.0931230123482019
178	-0.0269314012844273	0.132686588567364
179	0.0354511609993731	0.239322175427335
180	0.0115549361906438	0.199650912915649
181	-0.0308023823659787	0.121344763793339
182	0.0818706515510499	0.311698791499109
183	-0.0444422097865005	0.0480549879792035
184	-0.0574126297828901	0.053522508854627
185	-0.0259023259173865	0.135428462101726
186	0.0346934790272539	0.246211042265157
187	-0.000739911463462972	0.182856028681948
188	-0.0205373691443691	0.140042487722401
189	-0.0147176707595691	0.156965443887017
190	0.0455617847558343	0.254339434897508
191	0.0779536284240048	0.307748614883518
192	0.259094621921385	0.5121052460946
193	-0.0529074759406634	0.0563893088384234
194	-0.0398080322644405	0.0951468021128381
195	-0.0270847837086869	0.123209398853255
196	0.0740322692943509	0.300121196649857
197	0.0551029721597672	0.27683958015878
198	0.0529523524452142	0.266447429697679
199	0.0637501595474173	0.289902651569456
200	0.0705910009039687	0.299411630359408
201	-0.0160870672155107	0.149433853101062
202	-0.00161789287854819	0.167244856366543
203	0.0732511097944368	0.300841220811751
204	0.0804541815094243	0.310840785236638
205	0.18519732858382	0.43820741677844
206	0.243543916894952	0.497069559379074
207	-0.0409535999036523	0.0899472689497429
208	0.0387516109130078	0.249982662904678
209	-0.0774482821511973	-0.0165547455481726
210	0.105820356697321	0.348182239340238
211	-0.0533462287840667	0.0466608683151799
212	0.0454003541607298	0.261180327148762
213	0.0299524831260495	0.237748269864743
214	0.00594457043070917	0.198745464121991
215	0.103552927683826	0.345079124081207
216	-0.0589537382502918	0.0469050137067155
217	0.12243976459505	0.365157068595205
218	0.129574458828776	0.376684722931097
219	-0.089472914384394	-0.0663417280557418
220	-0.0556698936591962	0.0398227054222588
221	-0.0420703362521988	0.0923578453886114
222	-0.0239852367553113	0.125718033983991
223	0.0409209100688182	0.244685768838463
224	-0.0312924017390808	0.106750383789182
225	0.0460585815826805	0.260168085922506
226	0.0267406439708289	0.228428182564674
227	-0.0100552234746139	0.149628166584942
228	0.0866667161182468	0.320912482253309
229	0.0156575857594415	0.208687749032278
230	0.025868318887498	0.234011220506438
231	-0.0628026481094399	0.0419913431048711
232	-0.0508640889535237	0.0462241083420418
233	-0.015970161704153	0.154672063504833
234	-0.04840435444244	0.0610659580656226
235	-0.0381432555654535	0.0910304554421091
236	-0.0308087499310559	0.100971402378167
237	-0.0247160260113435	0.129449373504119
238	0.026156024493991	0.233968257347453
239	0.0279663345845219	0.225150413368456
240	0.0831218391961313	0.310312128214489
241	-0.0158249729999544	0.152464932826718
242	-0.00792284055257242	0.167884427625561
243	-0.00641774442993359	0.16533443471691
244	-0.0331993301977156	0.112315333312236
245	0.00802895088961975	0.195504744373217
246	-0.00685452037666878	0.158425675198636
247	0.137105811686253	0.38274552296276
248	-0.00129768935001384	0.167511134050259
249	0.0664444708608011	0.291357960267614
250	0.174277741524199	0.426000721497387
251	0.163536242888604	0.414942242220807
252	0.0393466955582851	0.251451617295404
253	0.0138801895500872	0.199788469657001
254	0.188002305683323	0.440031536515325
255	0.233654200673544	0.487631903416598
256	0.155772023652017	0.404916973548588
257	-0.0159665538451415	0.141279588295432
258	-0.0363916222934639	0.10133672751736
259	0.0218305433109245	0.208946173348966
260	-0.0149176033289002	0.147488102770695
261	0.00145327201124668	0.164159348584819
262	0.044938118879748	0.259182125799588
263	-0.0456856514076058	0.0944954130785206
264	0.0069373877751584	0.188803032174127
265	-0.0312941843525267	0.127515521892246
266	0.0746354884695601	0.297474544500456
267	0.139987615555644	0.386645778030056
268	0.122007245517408	0.365517025500343
269	0.0249759728768586	0.226766978817921
270	0.111363932838785	0.350530042795548
271	-0.000559154103351833	0.183382202376905
272	0.00294968056543055	0.194787254810935
273	-0.0196597610944853	0.157944631208009
274	0.0515636953350882	0.264122593191474
275	-0.0137420343324064	0.152854290756681
276	0.0370855519705654	0.245863447853412
277	-0.0852605221179576	-0.047357272482747
278	-0.0380069199251709	0.0988975798899673
279	0.0638092155592022	0.285665889452519
280	0.0527921241803134	0.26521139895118
281	-0.0771476150103989	-0.0445930255953348
282	-0.00535170707061416	0.173118584191805
283	-0.00681781599742437	0.16574965768049
284	0.0645855935879129	0.287451150588858
285	0.034261347080575	0.234554170600268
286	-0.0835022282627518	-0.0473800472829448
287	0.0452663827289483	0.260899105174455
288	0.0541120569922191	0.268400613403894
289	0.0269722938751058	0.222550939671015
290	-0.0726926051382017	-0.00345080377750071
291	0.0659942151090644	0.287456269914305
292	0.0261255027771533	0.231812979394208
293	-0.0290359885318767	0.113444869235873
294	-0.0054738851703604	0.166761576779289
295	-0.060438899725046	0.0273569542472575
296	-0.035773925864407	0.0956559411200269
297	-0.0305743067267108	0.118995750866125
298	-0.0414756812019554	0.0872906272771738
299	-0.0453663368782593	0.0836513455409724
300	-0.0179617320256724	0.146137725813708
301	-0.0495756513141439	0.0446269214414073
302	0.0427370975419638	0.247805190969331
303	0.418995651864442	0.647655129953801
304	0.103757800047338	0.342182784198884
305	0.39065388883289	0.625536418978495
306	0.0450675377921553	0.257459134027883
307	0.113234565692236	0.356813081889054
308	0.35828094652931	0.599697188031775
309	0.37509541495561	0.613286574033015
310	0.231933974533646	0.486277443654163
311	0.264198179976567	0.518215542483086
312	0.210967753720394	0.466651314104065
313	-0.0238097931099508	0.122096062139001
314	0.0953926851749651	0.329701742743829
315	0.0697903457631067	0.292060165776485
316	0.0239962599992257	0.217522038892678
317	0.0125927113635855	0.206342521619233
318	0.0531977157993567	0.274146490911674
319	0.160342198234855	0.411664371370316
320	0.0650224993343474	0.287393208991904
321	0.0866905993888972	0.317770618284002
322	0.0660530683274936	0.287591875721959
323	0.127986255739129	0.374778805480337
324	-0.014727271955018	0.156774920910801
325	-0.0818210744220154	-0.027092917337901
326	0.0916601316952542	0.329251952158405
327	-0.0491908832150947	0.0553653777495954
328	0.0144677459274953	0.207445541799004
329	0.0210871047256888	0.218824803122912
330	0.155447126508053	0.406624828556112
331	-0.0267109981842129	0.118741925761415
332	0.0801682473988468	0.307646183097971
333	0.0053110226011156	0.179501443661131
334	0.0809281565010562	0.313555973995096
335	0.0284181830691258	0.231737262329668
336	0.0546100764895195	0.273297787656291
337	0.0790652373870993	0.306030452087471
338	0.0968934242717969	0.335890535494976
339	0.102324160745215	0.339444993890074
340	0.0670035455022373	0.290839700695395
341	0.189719475719558	0.44423281746895
342	-0.0642512324697071	0.0256863858942243
343	0.0622676289085167	0.287067057117443
344	-0.0366881810354189	0.106375101103377
345	0.0136527438720546	0.205150957417785
346	-0.00754974339434566	0.171701494142185
347	-0.0248055447854747	0.126889110278377
348	-0.049884691824684	0.0758503109525096
349	0.0456600483912369	0.252691977572805
350	-0.0649060507146615	0.0519789864374261
351	-0.0118564890380941	0.160447784716002
352	0.323812401464849	0.570751030294016
353	0.0537552989155565	0.27252637103256
354	0.0688552013249826	0.295310234609719
355	0.244455515421155	0.498230724900207
356	0.276913635344244	0.529407598736168
357	0.0163833650216348	0.212440968061158
358	-0.0569984295296782	0.0623205272881823
359	0.0314328460640285	0.232930440861986
360	0.0085908209273472	0.19521536647131
