# Supplementary material for: Mapping the movie-watching brain with AI-derived semantics
Source: Imaging Neurosci (Camb). 2026 Jul 10;4:IMAG.a.1300. doi: 10.1162/IMAG.a.1300 (PMC13358718; doi:10.1162/IMAG.a.1300)
Supplement: Code Source Files Videos [file IMAG.a.1300_supp_Code_SourceFiles_Videos.zip › Supplementary/SourceData/Figure2and3/top10_rois_by_R2_LOO_no_overlap.csv]

ROI_index	ROI_name	R2
303	L STGa	0.418995651864442
305	L A5	0.39065388883289
309	L STSdp	0.37509541495561
123	R STGa	0.362899926915968
308	L STSda	0.35828094652931
352	L TGv	0.323812401464849
125	R A5	0.311393416076414
356	L STSva	0.276913635344244
311	L TGd	0.264198179976567
192	L 55b	0.259094621921385
