# Supplementary material for: Mapping the movie-watching brain with AI-derived semantics
Source: Imaging Neurosci (Camb). 2026 Jul 10;4:IMAG.a.1300. doi: 10.1162/IMAG.a.1300 (PMC13358718; doi:10.1162/IMAG.a.1300)
Supplement: Code Source Files Videos [file IMAG.a.1300_supp_Code_SourceFiles_Videos.zip › Supplementary/SourceData/Figure5/ROI_cognition_partialcorr_R2.csv]

ROI	CognitiveMeasure	rho_PartialSpearman	p_raw	p_FDR	Significant_FDRlt0p05
1	PMAT24_A_CR	-0.100511138892966	0.185681560978514	0.679125593128963	0
2	PMAT24_A_CR	-0.0526675613762209	0.488802991121443	0.854318304070716	0
3	PMAT24_A_CR	0.046517996310283	0.541003472247481	0.872745223555875	0
4	PMAT24_A_CR	-0.193297668507701	0.0103777652947647	0.254668491826838	0
5	PMAT24_A_CR	-0.114452113320526	0.131511260448181	0.588647204847985	0
6	PMAT24_A_CR	-0.179189358374689	0.017658524640058	0.299735902336972	0
7	PMAT24_A_CR	-0.132183162371405	0.0812031819053279	0.484504492023392	0
8	PMAT24_A_CR	-0.0906581049718469	0.232807500069685	0.725185290699143	0
9	PMAT24_A_CR	-0.0195514445499338	0.797323664396979	0.960931395582711	0
10	PMAT24_A_CR	0.182924599769619	0.0153927691239099	0.29056378257501	0
11	PMAT24_A_CR	0.0506013579746927	0.506036367788194	0.854318304070716	0
12	PMAT24_A_CR	-0.0800607734921327	0.29224653433926	0.754677092141573	0
13	PMAT24_A_CR	0.00129434035321412	0.986436765236866	0.995308931690901	0
14	PMAT24_A_CR	-0.0171041512924206	0.82224256934165	0.964096442586513	0
15	PMAT24_A_CR	0.0209421284080454	0.783252385763847	0.957192514327173	0
16	PMAT24_A_CR	-0.0437541829937669	0.56533130415012	0.875137128525059	0
17	PMAT24_A_CR	-0.153495589797561	0.0425563261170934	0.405908998421078	0
18	PMAT24_A_CR	-0.0594272122975718	0.43468193906803	0.829357140511484	0
19	PMAT24_A_CR	-0.0745016973113399	0.327153082261674	0.780091075493078	0
20	PMAT24_A_CR	-0.133191179327112	0.078889830262041	0.477890317933518	0
21	PMAT24_A_CR	-0.145011793765359	0.0555293354943486	0.422761104065735	0
22	PMAT24_A_CR	0.00748445566999375	0.921692595513587	0.991024121623568	0
23	PMAT24_A_CR	0.00283516676152587	0.970296019619285	0.993747921172449	0
24	PMAT24_A_CR	0.00652794998737664	0.931674134853317	0.993006915924047	0
25	PMAT24_A_CR	0.0609645159771114	0.422870631257735	0.824677113436712	0
26	PMAT24_A_CR	0.111151147325661	0.143085902103616	0.603128094459137	0
27	PMAT24_A_CR	0.058916144297357	0.43864997244475	0.832377959759616	0
28	PMAT24_A_CR	0.0880026408678205	0.246835108028689	0.728365892543673	0
29	PMAT24_A_CR	0.0623268889768215	0.412560806817699	0.819269687297558	0
30	PMAT24_A_CR	0.111269034898307	0.142659616131546	0.603128094459137	0
31	PMAT24_A_CR	0.0680337061653726	0.371007059317655	0.812283049070799	0
32	PMAT24_A_CR	0.111743880286151	0.140952338001715	0.602033714854785	0
33	PMAT24_A_CR	-0.00381619316120302	0.960025260217493	0.993747921172449	0
34	PMAT24_A_CR	-0.0510923925640296	0.501912343980506	0.854318304070716	0
35	PMAT24_A_CR	0.199219789976525	0.00821528346965266	0.231585590962568	0
36	PMAT24_A_CR	-0.00481257863786808	0.949600437755311	0.993747921172449	0
37	PMAT24_A_CR	0.117497434486825	0.121483958259367	0.57751401601542	0
38	PMAT24_A_CR	0.0490898969406733	0.518840656609698	0.859052861140893	0
39	PMAT24_A_CR	0.07241076049426	0.34094975431232	0.790427714481987	0
40	PMAT24_A_CR	-0.0551856248808344	0.46823216862635	0.845593758596868	0
41	PMAT24_A_CR	-0.200997992909427	0.00764919580598061	0.231585590962568	0
42	PMAT24_A_CR	0.0666436433030226	0.380883715115984	0.815699085976906	0
43	PMAT24_A_CR	-0.12681093709052	0.0944677440332696	0.526678572928848	0
44	PMAT24_A_CR	0.0156471560086737	0.837164623811247	0.966358936836602	0
45	PMAT24_A_CR	0.120550812720307	0.112035646391769	0.562410017743544	0
46	PMAT24_A_CR	-0.0202004604118943	0.79074833486752	0.96025044630619	0
47	PMAT24_A_CR	-0.0325837720094476	0.668602018189148	0.921201249774004	0
48	PMAT24_A_CR	0.0454901411578329	0.549990094233294	0.87395385371302	0
49	PMAT24_A_CR	-0.0342231233758182	0.652986875393157	0.920546825933342	0
50	PMAT24_A_CR	-0.0225164344271944	0.767407792783145	0.95641327290481	0
51	PMAT24_A_CR	0.0208634762406879	0.784046382282562	0.957192514327173	0
52	PMAT24_A_CR	-0.0900285639309131	0.236081258809946	0.726051796367401	0
53	PMAT24_A_CR	0.0254976362735621	0.737670924798658	0.94006364053643	0
54	PMAT24_A_CR	-0.181273416052075	0.0163610247493775	0.299735902336972	0
55	PMAT24_A_CR	-0.205504088414204	0.00636687943715599	0.208370599761469	0
56	PMAT24_A_CR	-0.0369327195917967	0.627507371386671	0.905204524393823	0
57	PMAT24_A_CR	0.0704740277856966	0.354053489933603	0.805248009596282	0
58	PMAT24_A_CR	0.0165143410229743	0.82827585127834	0.965819570656468	0
59	PMAT24_A_CR	-0.119655796427091	0.114743624140994	0.563281535147179	0
60	PMAT24_A_CR	-0.154923889341127	0.0406443656290683	0.399074446783431	0
61	PMAT24_A_CR	-0.0659271815847773	0.386036225878079	0.815699085976906	0
62	PMAT24_A_CR	-0.0552967860827647	0.46733514623859	0.845430415305991	0
63	PMAT24_A_CR	0.149217325511861	0.0487397195054665	0.413549135197897	0
64	PMAT24_A_CR	0.0276837915675198	0.716106428751413	0.932240366163483	0
65	PMAT24_A_CR	0.00266064439969344	0.972123724726351	0.993747921172449	0
66	PMAT24_A_CR	0.0509010021095139	0.503517664132505	0.854318304070716	0
67	PMAT24_A_CR	0.073762949091273	0.331985955688643	0.785697188338959	0
68	PMAT24_A_CR	0.183469679174547	0.0150843027713186	0.289297961431716	0
69	PMAT24_A_CR	0.0199941049064308	0.792837393915739	0.96025044630619	0
70	PMAT24_A_CR	0.149358219543727	0.0485247839635064	0.413549135197897	0
71	PMAT24_A_CR	0.0562500493790313	0.459681631348723	0.844856070203552	0
72	PMAT24_A_CR	-0.017543198530508	0.817758205866249	0.962796241593625	0
73	PMAT24_A_CR	0.159992055743687	0.0344323617774252	0.377962388653401	0
74	PMAT24_A_CR	0.0296933606381282	0.696479422869429	0.928975532314873	0
75	PMAT24_A_CR	0.0804955554734399	0.289625146628539	0.754613497561934	0
76	PMAT24_A_CR	0.145290835486015	0.0550558442769143	0.422112160050456	0
77	PMAT24_A_CR	0.0794034257914427	0.296239727184762	0.760207853875357	0
78	PMAT24_A_CR	0.0569153710263308	0.454381418162958	0.841413004217807	0
79	PMAT24_A_CR	0.122520971608521	0.106250878328376	0.546433088545935	0
80	PMAT24_A_CR	0.179292806422818	0.017592071576865	0.299735902336972	0
81	PMAT24_A_CR	0.0882223350834959	0.245652768884591	0.728288208928435	0
82	PMAT24_A_CR	0.0320598381219122	0.673623120640192	0.924077443665369	0
83	PMAT24_A_CR	0.00913077100537858	0.904542069744371	0.988402414024603	0
84	PMAT24_A_CR	-0.0883869378126422	0.244769502161328	0.728288208928435	0
85	PMAT24_A_CR	-0.10544478505584	0.164899155078558	0.644879104611933	0
86	PMAT24_A_CR	-0.0778143415330122	0.306041801891337	0.76707880750516	0
87	PMAT24_A_CR	0.178002570616752	0.0184366355421173	0.306011716079215	0
88	PMAT24_A_CR	0.00837522017000011	0.912408043289997	0.989358119230117	0
89	PMAT24_A_CR	0.0103361750081319	0.892012226420975	0.985494725658887	0
90	PMAT24_A_CR	-0.00329069032446861	0.965526250355475	0.993747921172449	0
91	PMAT24_A_CR	-0.039505351483091	0.603716009314732	0.896826976355491	0
92	PMAT24_A_CR	-0.011897281316987	0.875825035893029	0.979183591441387	0
93	PMAT24_A_CR	-0.0457716814553009	0.547521330985926	0.87395385371302	0
94	PMAT24_A_CR	-0.0685967268405883	0.367051942624372	0.807817052339993	0
95	PMAT24_A_CR	0.119016844037185	0.116707884913826	0.563281535147179	0
96	PMAT24_A_CR	0.051327821247868	0.499941334641642	0.854318304070716	0
97	PMAT24_A_CR	0.0541399204538588	0.476716645259399	0.848394029698931	0
98	PMAT24_A_CR	0.00946434153489968	0.901072202612209	0.986310025900076	0
99	PMAT24_A_CR	-0.19895372926284	0.00830310531270561	0.231585590962568	0
100	PMAT24_A_CR	0.064969000028685	0.392992665189035	0.815699085976906	0
101	PMAT24_A_CR	-0.0205196229720298	0.787520201053614	0.957927471055505	0
102	PMAT24_A_CR	-0.0328729212532567	0.665837228378585	0.921201249774004	0
103	PMAT24_A_CR	-0.131762982555956	0.0821834535439283	0.486900580975965	0
104	PMAT24_A_CR	0.0957369934784239	0.207560370815897	0.710668660945735	0
105	PMAT24_A_CR	0.0258826197965744	0.733857961955429	0.938959061685515	0
106	PMAT24_A_CR	-0.0969449057547287	0.201857166178526	0.702596766256749	0
107	PMAT24_A_CR	0.013416264501989	0.860123840531318	0.975039171452506	0
108	PMAT24_A_CR	-0.142149419888498	0.060583310437944	0.442521571894547	0
109	PMAT24_A_CR	-0.166523636017675	0.0276289207056799	0.346392438698076	0
110	PMAT24_A_CR	-0.0445690703035033	0.558104538225571	0.87395385371302	0
111	PMAT24_A_CR	-0.0460606559131384	0.544993042627355	0.87395385371302	0
112	PMAT24_A_CR	-0.149582314573268	0.048184550188934	0.413549135197897	0
113	PMAT24_A_CR	-0.148709288952985	0.0495213254070818	0.413836218857635	0
114	PMAT24_A_CR	-0.116558059224487	0.124511710691388	0.578579891300725	0
115	PMAT24_A_CR	-0.0396626882348893	0.602274100469329	0.895944942846936	0
116	PMAT24_A_CR	-0.0736682813459589	0.332608558933426	0.785697188338959	0
117	PMAT24_A_CR	-0.151132269939924	0.0458853142474076	0.41227307856397	0
118	PMAT24_A_CR	-0.0712213766031126	0.348960085677416	0.80104338208288	0
119	PMAT24_A_CR	0.173961423023565	0.0213134716093729	0.317564865521166	0
120	PMAT24_A_CR	-0.0230073096596238	0.762486687109184	0.95405484186452	0
121	PMAT24_A_CR	0.0816347660942477	0.282831258937421	0.747101438702623	0
122	PMAT24_A_CR	0.00208959996418013	0.978105015950861	0.993870572680959	0
123	PMAT24_A_CR	0.0848973896404746	0.263970222835981	0.739983115847497	0
124	PMAT24_A_CR	0.154562302544472	0.04112143884596	0.400217726165102	0
125	PMAT24_A_CR	0.0335020421558952	0.659837267917149	0.920546825933342	0
126	PMAT24_A_CR	0.042019605856386	0.58086100707686	0.885523132385775	0
127	PMAT24_A_CR	-0.00450075432108996	0.952862107611813	0.993747921172449	0
128	PMAT24_A_CR	0.0316043476824648	0.678000052728648	0.927061143013944	0
129	PMAT24_A_CR	0.111251857621937	0.142721669603466	0.603128094459137	0
130	PMAT24_A_CR	0.128292576677572	0.0906482834182661	0.517498107706506	0
131	PMAT24_A_CR	0.0912602349008336	0.229706280150706	0.724081594643945	0
132	PMAT24_A_CR	0.141945334198364	0.0609576393850964	0.44340122549845	0
133	PMAT24_A_CR	-0.0177918832587853	0.815220787164977	0.962796241593625	0
134	PMAT24_A_CR	0.0622834243456906	0.412887429546272	0.81927269484772	0
135	PMAT24_A_CR	-0.123193251858492	0.104331560052427	0.539867620805164	0
136	PMAT24_A_CR	-0.0908711916022535	0.231706666497142	0.725185290699143	0
137	PMAT24_A_CR	-0.0501511963520192	0.509832584156054	0.854318304070716	0
138	PMAT24_A_CR	-0.149520752656535	0.048277818465343	0.413549135197897	0
139	PMAT24_A_CR	-0.0125479411062136	0.869093091169663	0.979135163656994	0
140	PMAT24_A_CR	-0.0417983315225446	0.582856230730179	0.885608986479667	0
141	PMAT24_A_CR	0.0863115909077626	0.25606822362449	0.738502948515358	0
142	PMAT24_A_CR	0.0949547855514127	0.211314873511872	0.715416531122094	0
143	PMAT24_A_CR	-0.00961367060374129	0.899519454879057	0.986310025900076	0
144	PMAT24_A_CR	0.0270541833667283	0.722294853593328	0.935360785242463	0
145	PMAT24_A_CR	0.106349006225775	0.161286269503664	0.64116771828095	0
146	PMAT24_A_CR	-0.0242421128972082	0.750149994276494	0.944244748040342	0
147	PMAT24_A_CR	0.0469984483259105	0.536827929150348	0.872004648096386	0
148	PMAT24_A_CR	0.0142188500442403	0.851849473288614	0.971339670899235	0
149	PMAT24_A_CR	0.068914331455132	0.364832365431418	0.806729844604933	0
150	PMAT24_A_CR	0.087604939231699	0.248985477639992	0.731763029560258	0
151	PMAT24_A_CR	0.102081137093535	0.178869753012498	0.668771183370171	0
152	PMAT24_A_CR	0.164700768210136	0.0294009219866768	0.354691327234814	0
153	PMAT24_A_CR	0.115585671947448	0.127706985573444	0.583010151530939	0
154	PMAT24_A_CR	-0.0413367253481835	0.587028688871311	0.88926056536668	0
155	PMAT24_A_CR	-0.0210919628287898	0.781740421439654	0.957192514327173	0
156	PMAT24_A_CR	-0.108566369621401	0.152677885736665	0.618566353788417	0
157	PMAT24_A_CR	-0.121265363110783	0.109909773169641	0.558412557232856	0
158	PMAT24_A_CR	-0.0606831185322614	0.425018605104119	0.825326019520761	0
159	PMAT24_A_CR	-0.0443754141327348	0.55981792249489	0.87395385371302	0
160	PMAT24_A_CR	-0.00605411070348051	0.936622893628892	0.993747921172449	0
161	PMAT24_A_CR	0.117278466808203	0.122184572104629	0.57751401601542	0
162	PMAT24_A_CR	0.213867639200251	0.004484774933432	0.17939099733728	0
163	PMAT24_A_CR	-0.079313872935158	0.296786522309699	0.760836252513164	0
164	PMAT24_A_CR	-0.0612387423116129	0.42078347214445	0.824548533356128	0
165	PMAT24_A_CR	0.0977654788620268	0.198047950093404	0.697934239483517	0
166	PMAT24_A_CR	-0.13798726919599	0.0686008467387322	0.453727512384153	0
167	PMAT24_A_CR	-0.016643638970989	0.826952364993332	0.965819570656468	0
168	PMAT24_A_CR	0.0200836880824598	0.7919303083392	0.96025044630619	0
169	PMAT24_A_CR	0.106376076831228	0.161179027901655	0.64116771828095	0
170	PMAT24_A_CR	-0.00995530275622847	0.895968551605938	0.985494725658887	0
171	PMAT24_A_CR	0.0430577690902957	0.571542511052848	0.87822385844706	0
172	PMAT24_A_CR	0.0434192474039945	0.568314527114738	0.876719703034248	0
173	PMAT24_A_CR	-0.0355355859493384	0.640592722732772	0.914470909352252	0
174	PMAT24_A_CR	-0.0402863129042944	0.596574102370984	0.893098739241836	0
175	PMAT24_A_CR	0.147879418617093	0.0508204699652669	0.413836218857635	0
176	PMAT24_A_CR	0.0145326351939224	0.848618800207339	0.970290098240696	0
177	PMAT24_A_CR	0.0270819102478164	0.722021942872452	0.935360785242463	0
178	PMAT24_A_CR	-0.036814064408944	0.628614253051266	0.905204524393823	0
179	PMAT24_A_CR	-0.138364195980543	0.0678408862512019	0.453727512384153	0
180	PMAT24_A_CR	0.00352273137462719	0.963097017016674	0.993747921172449	0
181	PMAT24_A_CR	-0.112057713564094	0.139832544385064	0.600303256985285	0
182	PMAT24_A_CR	-0.0827318318078417	0.27639069786399	0.742964947042529	0
183	PMAT24_A_CR	0.0329143733670879	0.665441238825166	0.921201249774004	0
184	PMAT24_A_CR	-0.154952382594561	0.0406069704746061	0.399074446783431	0
185	PMAT24_A_CR	-0.125261875941305	0.0985966100212091	0.537278412937132	0
186	PMAT24_A_CR	-0.0572545103242917	0.451692895993564	0.840048780740797	0
187	PMAT24_A_CR	-0.00767661053154127	0.919688802102725	0.991024121623568	0
188	PMAT24_A_CR	-0.0745142928289157	0.327071077300492	0.780091075493078	0
189	PMAT24_A_CR	-0.0785202177798262	0.301661682208442	0.763619275981815	0
190	PMAT24_A_CR	-0.047479566025496	0.53266276156041	0.867982216620659	0
191	PMAT24_A_CR	0.0679552126942254	0.371560536567372	0.812435224739846	0
192	PMAT24_A_CR	0.0298241070756407	0.695209237295498	0.928975532314873	0
193	PMAT24_A_CR	-0.0256094253992001	0.736563076105698	0.94006364053643	0
194	PMAT24_A_CR	-0.0630042992416024	0.407489935839461	0.817226977991133	0
195	PMAT24_A_CR	0.0836409756742174	0.271129052588449	0.739983115847497	0
196	PMAT24_A_CR	0.0357404189718028	0.638667215924399	0.913126869449048	0
197	PMAT24_A_CR	-0.143203090771792	0.05868062049238	0.439039597777541	0
198	PMAT24_A_CR	-0.0165022003973432	0.828400146902212	0.965819570656468	0
199	PMAT24_A_CR	-0.0936113421694456	0.217876371991046	0.71676910494082	0
200	PMAT24_A_CR	-0.0625110778889897	0.411178372100412	0.818368277597996	0
201	PMAT24_A_CR	-0.0724492858928616	0.340692258320421	0.790427714481987	0
202	PMAT24_A_CR	-0.0658831803682778	0.386354034422783	0.815699085976906	0
203	PMAT24_A_CR	-0.0530640946507603	0.48553189911319	0.852101191806057	0
204	PMAT24_A_CR	-0.0248008178392326	0.744588611471892	0.942801167314204	0
205	PMAT24_A_CR	0.0852175157138306	0.26216704994514	0.739983115847497	0
206	PMAT24_A_CR	0.140176190695883	0.0642827905995863	0.450441858251487	0
207	PMAT24_A_CR	-0.00221619949792974	0.976778857329948	0.993747921172449	0
208	PMAT24_A_CR	0.0712116547986564	0.349026045050397	0.80104338208288	0
209	PMAT24_A_CR	0.105932883157132	0.16294149108208	0.643253611415852	0
210	PMAT24_A_CR	0.123356498526143	0.103869645103464	0.539867620805164	0
211	PMAT24_A_CR	0.0124335373142181	0.87027608408145	0.979135163656994	0
212	PMAT24_A_CR	0.171842007509986	0.0229715853698939	0.322800984382574	0
213	PMAT24_A_CR	0.0276451078747616	0.716486123420706	0.932240366163483	0
214	PMAT24_A_CR	0.17687443161601	0.0192036995718379	0.308237725611665	0
215	PMAT24_A_CR	0.161450179460373	0.0328016547963054	0.370673408460491	0
216	PMAT24_A_CR	0.0539431195998339	0.478322697898715	0.848854365285044	0
217	PMAT24_A_CR	0.183346202470126	0.0151537027416613	0.289297961431716	0
218	PMAT24_A_CR	0.189588036694893	0.0119752358700694	0.267129841536393	0
219	PMAT24_A_CR	0.0653970739726042	0.389875571966194	0.815699085976906	0
220	PMAT24_A_CR	-0.15072043462109	0.0464871158098971	0.41227307856397	0
221	PMAT24_A_CR	-0.191078049696613	0.0113093218813601	0.261463221477316	0
222	PMAT24_A_CR	0.0637517247147699	0.401937916136323	0.815699085976906	0
223	PMAT24_A_CR	-0.057750628296577	0.447776041163796	0.836689204279419	0
224	PMAT24_A_CR	-0.0181652927426674	0.811414370736606	0.962796241593625	0
225	PMAT24_A_CR	0.02928884133769	0.700414611018161	0.92925953113207	0
226	PMAT24_A_CR	-0.00231837521035464	0.975708589962987	0.993747921172449	0
227	PMAT24_A_CR	-0.00762544151631429	0.920222344406528	0.991024121623568	0
228	PMAT24_A_CR	0.0675010122713371	0.374773177199972	0.815563865135847	0
229	PMAT24_A_CR	-0.114858782922679	0.130136566087052	0.585614547391733	0
230	PMAT24_A_CR	0.0880092154576573	0.246799667974913	0.728365892543673	0
231	PMAT24_A_CR	-0.0228864968220758	0.763696981676878	0.954894435362463	0
232	PMAT24_A_CR	-0.0716242683789786	0.346233496668147	0.796811334797927	0
233	PMAT24_A_CR	-0.0705950532318003	0.353225521004991	0.804090616921932	0
234	PMAT24_A_CR	-0.0775818581268531	0.3074935168158	0.767277957510433	0
235	PMAT24_A_CR	-0.188895181107272	0.0122964530231038	0.267129841536393	0
236	PMAT24_A_CR	0.00984516871247024	0.89711305581805	0.985494725658887	0
237	PMAT24_A_CR	0.0965901110911917	0.203520466900901	0.702604837792949	0
238	PMAT24_A_CR	-0.0905809517342821	0.233206989308896	0.725532855627677	0
239	PMAT24_A_CR	-0.0437570465830054	0.565305830771549	0.875137128525059	0
240	PMAT24_A_CR	-0.204418329898133	0.00665694194155273	0.215070431957857	0
241	PMAT24_A_CR	0.0044926514391155	0.952946874102433	0.993747921172449	0
242	PMAT24_A_CR	0.020551736560608	0.787195591055582	0.957927471055505	0
243	PMAT24_A_CR	0.0467112396568564	0.539322088435266	0.872745223555875	0
244	PMAT24_A_CR	-0.00480318902252881	0.949698640805274	0.993747921172449	0
245	PMAT24_A_CR	-0.0174760306245976	0.818443869861325	0.962796241593625	0
246	PMAT24_A_CR	-0.0450219473659868	0.554107578752564	0.87395385371302	0
247	PMAT24_A_CR	0.191197651343032	0.011257310669423	0.261463221477316	0
248	PMAT24_A_CR	0.101935344735277	0.179494436992408	0.670112564771656	0
249	PMAT24_A_CR	0.106748519473032	0.159708992903491	0.63782355327543	0
250	PMAT24_A_CR	0.262510549894071	0.000448856077521968	0.0609005580907922	0
251	PMAT24_A_CR	0.0446738533529313	0.557178519248504	0.87395385371302	0
252	PMAT24_A_CR	0.0602378444169874	0.428430365214152	0.82814572723445	0
253	PMAT24_A_CR	0.15120920492107	0.0457736159257995	0.41227307856397	0
254	PMAT24_A_CR	0.211911469701305	0.00487345902714397	0.18407746081945	0
255	PMAT24_A_CR	0.317509704578926	1.85659468477709e-05	0.0118091939709355	1
256	PMAT24_A_CR	0.254288797420555	0.000684251950630194	0.0663198044456958	0
257	PMAT24_A_CR	-0.0141638795830782	0.852415694210692	0.971545703035253	0
258	PMAT24_A_CR	0.158082333508069	0.0366715247088419	0.385778676970942	0
259	PMAT24_A_CR	0.122141879567781	0.107345335672902	0.550937364349722	0
260	PMAT24_A_CR	0.141063976482997	0.0625960782473739	0.444896303796847	0
261	PMAT24_A_CR	0.0288338178811741	0.704850647647182	0.929468065468464	0
262	PMAT24_A_CR	0.0546368918297996	0.472674023708749	0.84760396226037	0
263	PMAT24_A_CR	0.00596622137571855	0.937541078908768	0.993747921172449	0
264	PMAT24_A_CR	-0.0761949872730959	0.31624740546384	0.774408209917849	0
265	PMAT24_A_CR	0.0034772767318026	0.963572854766863	0.993747921172449	0
266	PMAT24_A_CR	-0.196710524707331	0.0090772714572201	0.233415551757088	0
267	PMAT24_A_CR	0.117271051987133	0.122208351413922	0.57751401601542	0
268	PMAT24_A_CR	0.0682650636777786	0.36937865228002	0.81083118793175	0
269	PMAT24_A_CR	0.0633742754834607	0.404736037685645	0.817226977991133	0
270	PMAT24_A_CR	0.144496359181749	0.0564127934035626	0.425629459212508	0
271	PMAT24_A_CR	0.0551875060297546	0.468216980717685	0.845593758596868	0
272	PMAT24_A_CR	0.157931860912595	0.0368530651617315	0.385778676970942	0
273	PMAT24_A_CR	-0.00476572516436343	0.950090471104738	0.993747921172449	0
274	PMAT24_A_CR	0.113360286703854	0.135257236908	0.599030293511705	0
275	PMAT24_A_CR	0.114955316986128	0.129811874459817	0.585204817224925	0
276	PMAT24_A_CR	0.0614505552240131	0.419175458338756	0.824548533356128	0
277	PMAT24_A_CR	0.0195611794351203	0.797224931367348	0.960931395582711	0
278	PMAT24_A_CR	0.0929222800648734	0.221297583717692	0.719008690041106	0
279	PMAT24_A_CR	-0.209740094403167	0.00534005291469496	0.192241904929018	0
280	PMAT24_A_CR	-0.000180799886867299	0.998105331332572	0.998855402358158	0
281	PMAT24_A_CR	-0.0631675334707375	0.406273548154291	0.817226977991133	0
282	PMAT24_A_CR	-0.0672811921944282	0.376334097401645	0.815563865135847	0
283	PMAT24_A_CR	-0.120841149705811	0.111168013727459	0.559168452281832	0
284	PMAT24_A_CR	0.0177585948843941	0.815560329556363	0.962796241593625	0
285	PMAT24_A_CR	0.0743391868142976	0.328212317435739	0.781753345877186	0
286	PMAT24_A_CR	0.0391342826251903	0.607122734975938	0.897891116197445	0
287	PMAT24_A_CR	0.00712535617856939	0.925438601186973	0.991042784875549	0
288	PMAT24_A_CR	-0.146422797344899	0.0531691723717532	0.419156080823839	0
289	PMAT24_A_CR	-0.0567965376839248	0.455325578874547	0.841413004217807	0
290	PMAT24_A_CR	0.0269776099405431	0.723048733989015	0.935360785242463	0
291	PMAT24_A_CR	-0.0220760408561254	0.771830743736766	0.957192514327173	0
292	PMAT24_A_CR	-0.126939902414143	0.0941302898070108	0.525960821094606	0
293	PMAT24_A_CR	-0.311794147851562	2.66586198238394e-05	0.013435944391215	1
294	PMAT24_A_CR	-0.114377928811033	0.131763230700945	0.588729328663796	0
295	PMAT24_A_CR	-0.0308603670371119	0.685172330352549	0.928386559551089	0
296	PMAT24_A_CR	0.010013379578324	0.895365108159931	0.985494725658887	0
297	PMAT24_A_CR	-0.0821176173137755	0.279984258903275	0.746624690408734	0
298	PMAT24_A_CR	0.0674589509911622	0.375071542778963	0.815563865135847	0
299	PMAT24_A_CR	-0.0645133873184883	0.396326679425883	0.815699085976906	0
300	PMAT24_A_CR	0.0410276205400478	0.589830329967541	0.891645129884945	0
301	PMAT24_A_CR	-0.0207160830988186	0.785534921174001	0.957192514327173	0
302	PMAT24_A_CR	-0.0176463944514166	0.816705029802227	0.962796241593625	0
303	PMAT24_A_CR	0.194117810514681	0.0100510838420956	0.250779517644366	0
304	PMAT24_A_CR	0.0988734580301209	0.192987639886942	0.688860780246828	0
305	PMAT24_A_CR	0.0903874411760156	0.234211080682044	0.726051796367401	0
306	PMAT24_A_CR	-0.0539973185312225	0.477880098947271	0.848854365285044	0
307	PMAT24_A_CR	-0.0180525686246231	0.812562983016077	0.962796241593625	0
308	PMAT24_A_CR	0.138829980936869	0.0669112669596554	0.453448433682422	0
309	PMAT24_A_CR	0.197353922561819	0.00884894230483935	0.231585590962568	0
310	PMAT24_A_CR	0.278714767141749	0.000187781053060901	0.0394340211427892	1
311	PMAT24_A_CR	0.208555560653003	0.00561110414785368	0.195637233945449	0
312	PMAT24_A_CR	0.13140976109446	0.0830148522500986	0.489923718197303	0
313	PMAT24_A_CR	-0.0399114279421237	0.599997675616216	0.893613559428407	0
314	PMAT24_A_CR	0.186888092840611	0.0132700585653518	0.281013004913332	0
315	PMAT24_A_CR	-0.0591757147491309	0.436632042633643	0.829357140511484	0
316	PMAT24_A_CR	-0.0331216802998374	0.663462237770072	0.920576196520608	0
317	PMAT24_A_CR	-0.124571580047241	0.100481940762325	0.537937558372128	0
318	PMAT24_A_CR	-0.0508129781928457	0.504256881013485	0.854318304070716	0
319	PMAT24_A_CR	0.0706450538666497	0.352883807280842	0.804039054563943	0
320	PMAT24_A_CR	-0.000452969749246901	0.995253186343239	0.998341002572501	0
321	PMAT24_A_CR	0.0690888154808018	0.363616530558838	0.806619605128818	0
322	PMAT24_A_CR	0.121679913830083	0.10869099737635	0.555580757380124	0
323	PMAT24_A_CR	0.00202945027703515	0.978735118712653	0.993870572680959	0
324	PMAT24_A_CR	0.109782024770003	0.14810791522141	0.608861250176107	0
325	PMAT24_A_CR	0.0266924201754034	0.725858822854611	0.936903168609468	0
326	PMAT24_A_CR	-0.0447811933031158	0.556230673523611	0.87395385371302	0
327	PMAT24_A_CR	0.0469735257141386	0.537044132478409	0.872004648096386	0
328	PMAT24_A_CR	0.152831244562491	0.0434710048735864	0.406900691436708	0
329	PMAT24_A_CR	0.174539106924451	0.0208798516625687	0.315159260142475	0
330	PMAT24_A_CR	0.129730573345243	0.0870600802564522	0.505677973729086	0
331	PMAT24_A_CR	0.0947344812991078	0.212381038426025	0.715508311274844	0
332	PMAT24_A_CR	0.167109091938282	0.0270795301588196	0.344648565657704	0
333	PMAT24_A_CR	0.168839701170842	0.0255098616629415	0.331041137326672	0
334	PMAT24_A_CR	0.00721064459907265	0.92454874942693	0.991024121623568	0
335	PMAT24_A_CR	-0.138213249719814	0.0681443962394437	0.453727512384153	0
336	PMAT24_A_CR	-0.0855154961807972	0.260496213071118	0.739983115847497	0
337	PMAT24_A_CR	-0.0698694455243526	0.358207787010189	0.806548098411838	0
338	PMAT24_A_CR	-0.0309600622114068	0.684209576963281	0.928386559551089	0
339	PMAT24_A_CR	-0.0232631281328997	0.759925818154713	0.952269051093922	0
340	PMAT24_A_CR	0.0652981978228984	0.390594228682321	0.815699085976906	0
341	PMAT24_A_CR	0.193003828952064	0.0104970671639831	0.254668491826838	0
342	PMAT24_A_CR	0.0790628749256609	0.298322639200936	0.76244731317075	0
343	PMAT24_A_CR	-0.0196387943857144	0.796437861162573	0.960931395582711	0
344	PMAT24_A_CR	-0.0261774826108478	0.730941963075658	0.937836855444713	0
345	PMAT24_A_CR	0.000700671256040114	0.992657503495687	0.997009529218466	0
346	PMAT24_A_CR	0.0498251912665739	0.512590982442429	0.854318304070716	0
347	PMAT24_A_CR	0.0146878690170727	0.847021469855606	0.969343371496879	0
348	PMAT24_A_CR	0.00557151545788315	0.941665594106445	0.993747921172449	0
349	PMAT24_A_CR	0.0998111204127374	0.188779305223336	0.683855312519218	0
350	PMAT24_A_CR	-0.0290025439544968	0.703204561892127	0.929468065468464	0
351	PMAT24_A_CR	0.0767494561226357	0.312728348993458	0.770101804218191	0
352	PMAT24_A_CR	0.20725203284441	0.00592354732805772	0.199268795175783	0
353	PMAT24_A_CR	0.0946085489185975	0.21299221705762	0.715698672571621	0
354	PMAT24_A_CR	0.0483941500137259	0.524789915888226	0.864157242477891	0
355	PMAT24_A_CR	0.116187167270032	0.125723094356968	0.581325133540475	0
356	PMAT24_A_CR	0.176365567524461	0.019558647928867	0.309219018784335	0
357	PMAT24_A_CR	0.0369881391643905	0.626990671066517	0.905204524393823	0
358	PMAT24_A_CR	0.131741705827598	0.0822333436892236	0.486900580975965	0
359	PMAT24_A_CR	-0.092261887201134	0.224612106138861	0.721967484017767	0
360	PMAT24_A_CR	-0.0945019042433946	0.213510771533747	0.716440937769697	0
1	PicSeq_AgeAdj	0.0340414704536583	0.654709906488711	0.920546825933342	0
2	PicSeq_AgeAdj	-0.00788496499391805	0.917516650554618	0.989786797687344	0
3	PicSeq_AgeAdj	0.0394815060695266	0.603934674156852	0.896826976355491	0
4	PicSeq_AgeAdj	-0.0336181418630943	0.658732370842346	0.920546825933342	0
5	PicSeq_AgeAdj	0.0198014376070235	0.794789210908685	0.960931395582711	0
6	PicSeq_AgeAdj	-0.0199953073349541	0.792825216733221	0.96025044630619	0
7	PicSeq_AgeAdj	-0.0245954033207988	0.746631803219516	0.942801167314204	0
8	PicSeq_AgeAdj	0.0655576020429218	0.388710512380779	0.815699085976906	0
9	PicSeq_AgeAdj	0.119190699192265	0.116170846772041	0.563281535147179	0
10	PicSeq_AgeAdj	0.114725436999563	0.130586101315363	0.586589973823019	0
11	PicSeq_AgeAdj	0.123592948824101	0.103203454774745	0.539569929527712	0
12	PicSeq_AgeAdj	0.00753784354593544	0.921135816062674	0.991024121623568	0
13	PicSeq_AgeAdj	-0.00493458212062036	0.948324511013358	0.993747921172449	0
14	PicSeq_AgeAdj	0.100904728451064	0.183956283811616	0.677381202644316	0
15	PicSeq_AgeAdj	0.115460933861279	0.128121410407412	0.583844401856561	0
16	PicSeq_AgeAdj	-0.014302263283738	0.850990423384115	0.971339670899235	0
17	PicSeq_AgeAdj	-0.0875667693126841	0.249192542856169	0.731763029560258	0
18	PicSeq_AgeAdj	0.0665189744597728	0.381777263195	0.815699085976906	0
19	PicSeq_AgeAdj	-0.0459801102323278	0.545697172933178	0.87395385371302	0
20	PicSeq_AgeAdj	-0.0976938892797264	0.198378188834933	0.697934239483517	0
21	PicSeq_AgeAdj	0.125634478095561	0.0975906597174879	0.533467380668264	0
22	PicSeq_AgeAdj	0.0375541894687973	0.621723563965749	0.90292623040256	0
23	PicSeq_AgeAdj	0.0954367980018667	0.208995559717276	0.712677686721971	0
24	PicSeq_AgeAdj	-0.00512489507137066	0.946334459296239	0.993747921172449	0
25	PicSeq_AgeAdj	0.00863144757430523	0.909739489889917	0.988402414024603	0
26	PicSeq_AgeAdj	0.10630005290682	0.161480336241123	0.64116771828095	0
27	PicSeq_AgeAdj	0.00661941543366537	0.930719168837626	0.993006915924047	0
28	PicSeq_AgeAdj	-0.015255464520693	0.84118635552546	0.966682954710946	0
29	PicSeq_AgeAdj	0.0377331036413354	0.62006273488385	0.902797174607923	0
30	PicSeq_AgeAdj	0.0665717735189248	0.381398677137251	0.815699085976906	0
31	PicSeq_AgeAdj	0.0767155968278175	0.312942508535287	0.770101804218191	0
32	PicSeq_AgeAdj	0.116845342005897	0.123579623896195	0.578579891300725	0
33	PicSeq_AgeAdj	0.0693459054888244	0.361829667432387	0.806619605128818	0
34	PicSeq_AgeAdj	0.0346582687734864	0.648866862791888	0.919136871408407	0
35	PicSeq_AgeAdj	0.150074588302119	0.0474441241204569	0.41227307856397	0
36	PicSeq_AgeAdj	0.0120168880933484	0.874586860898701	0.979183591441387	0
37	PicSeq_AgeAdj	0.10209470452971	0.178811701554454	0.668771183370171	0
38	PicSeq_AgeAdj	0.00890895393775944	0.906850459898424	0.988402414024603	0
39	PicSeq_AgeAdj	-0.0551608650832461	0.46843209801636	0.845593758596868	0
40	PicSeq_AgeAdj	0.0499248744260352	0.511746724350844	0.854318304070716	0
41	PicSeq_AgeAdj	0.0499472366845953	0.511557427934796	0.854318304070716	0
42	PicSeq_AgeAdj	-0.0265577703237748	0.727186856803959	0.936903168609468	0
43	PicSeq_AgeAdj	0.033232423573989	0.662406008180951	0.920546825933342	0
44	PicSeq_AgeAdj	0.0994993350143867	0.190171123031382	0.685733426208846	0
45	PicSeq_AgeAdj	0.0840101223017277	0.269012173859458	0.739983115847497	0
46	PicSeq_AgeAdj	0.0720840070411078	0.343138673942017	0.791501536636515	0
47	PicSeq_AgeAdj	-0.0421687287210951	0.579518161282821	0.88506823361823	0
48	PicSeq_AgeAdj	0.0385170239016253	0.612808454597651	0.900133468022818	0
49	PicSeq_AgeAdj	-0.0666994658323632	0.380484027224109	0.815699085976906	0
50	PicSeq_AgeAdj	0.0818187351150889	0.281744251014941	0.746872003240863	0
51	PicSeq_AgeAdj	0.018632406348237	0.806658989088327	0.962796241593625	0
52	PicSeq_AgeAdj	-0.0517718783100801	0.496234800034652	0.854318304070716	0
53	PicSeq_AgeAdj	0.138056943182507	0.0684598497361625	0.453727512384153	0
54	PicSeq_AgeAdj	-0.062790229847475	0.409088394380571	0.817226977991133	0
55	PicSeq_AgeAdj	0.0114329430352802	0.880634716775058	0.979183591441387	0
56	PicSeq_AgeAdj	-0.00730260206041586	0.923589421491228	0.991024121623568	0
57	PicSeq_AgeAdj	0.0592565108910198	0.436005007968672	0.829357140511484	0
58	PicSeq_AgeAdj	0.172019364718276	0.0228286954631701	0.322800984382574	0
59	PicSeq_AgeAdj	-0.000897364296252559	0.990596395773231	0.996736000869185	0
60	PicSeq_AgeAdj	0.0881488749945457	0.246047673723657	0.728365892543673	0
61	PicSeq_AgeAdj	-0.0458974486191117	0.546420265494392	0.87395385371302	0
62	PicSeq_AgeAdj	0.150218597851457	0.0472293217520536	0.41227307856397	0
63	PicSeq_AgeAdj	0.0829047854418103	0.27538445474374	0.742212648079386	0
64	PicSeq_AgeAdj	0.0726961175501208	0.339045416475733	0.790427714481987	0
65	PicSeq_AgeAdj	-0.00473510951761388	0.950410685614664	0.993747921172449	0
66	PicSeq_AgeAdj	0.132129632909281	0.081327539732498	0.484504492023392	0
67	PicSeq_AgeAdj	-0.0188359652259092	0.804588891149961	0.962796241593625	0
68	PicSeq_AgeAdj	0.108342053688069	0.153532650109746	0.620435204502425	0
69	PicSeq_AgeAdj	0.163074355240356	0.0310628816459542	0.359656121909078	0
70	PicSeq_AgeAdj	-0.018467347725861	0.808338544572066	0.962796241593625	0
71	PicSeq_AgeAdj	0.0306499626064142	0.687205862661922	0.928386559551089	0
72	PicSeq_AgeAdj	0.171197665077019	0.0234972070685403	0.323401880492482	0
73	PicSeq_AgeAdj	0.104124254509702	0.17028346756999	0.658150825577264	0
74	PicSeq_AgeAdj	0.0287666108568059	0.705506699287593	0.929468065468464	0
75	PicSeq_AgeAdj	0.0709235248696388	0.350984478409096	0.803176449687114	0
76	PicSeq_AgeAdj	0.168895474440327	0.0254606010379675	0.331041137326672	0
77	PicSeq_AgeAdj	0.148693720617049	0.0495454406689773	0.413836218857635	0
78	PicSeq_AgeAdj	0.00815872331570591	0.914663576187941	0.989630994815077	0
79	PicSeq_AgeAdj	-0.0573537862836882	0.45090757790577	0.839827861287909	0
80	PicSeq_AgeAdj	0.088465419556657	0.244349143911348	0.728288208928435	0
81	PicSeq_AgeAdj	0.109594379773176	0.148806481211631	0.6091452447259	0
82	PicSeq_AgeAdj	0.0449229443179154	0.554980163092098	0.87395385371302	0
83	PicSeq_AgeAdj	0.053633905380892	0.480852043354222	0.851934171736955	0
84	PicSeq_AgeAdj	0.0642329218412731	0.398387418552717	0.815699085976906	0
85	PicSeq_AgeAdj	0.249633503572642	0.000863545200282287	0.0805975520263468	0
86	PicSeq_AgeAdj	0.0261444202149181	0.731268737494752	0.937836855444713	0
87	PicSeq_AgeAdj	0.164076841328897	0.0300292956422281	0.35562592813136	0
88	PicSeq_AgeAdj	-0.011182193072262	0.883233847637211	0.980948483997269	0
89	PicSeq_AgeAdj	0.0782796913913213	0.303149531863341	0.764733475870303	0
90	PicSeq_AgeAdj	0.0990853213316803	0.192030849730602	0.688860780246828	0
91	PicSeq_AgeAdj	-0.00634225395957366	0.93361323543223	0.993006915924047	0
92	PicSeq_AgeAdj	0.0502089626228594	0.509344615857163	0.854318304070716	0
93	PicSeq_AgeAdj	0.0244699248436735	0.747880767246466	0.942801167314204	0
94	PicSeq_AgeAdj	0.109974437941893	0.147394180128459	0.608843451784271	0
95	PicSeq_AgeAdj	-0.00872242377726381	0.908792233492014	0.988402414024603	0
96	PicSeq_AgeAdj	0.0986573035197586	0.193967382917709	0.690670452127329	0
97	PicSeq_AgeAdj	0.0811099317684225	0.285947787014757	0.752179982544037	0
98	PicSeq_AgeAdj	0.0083900039816556	0.912254046154966	0.989358119230117	0
99	PicSeq_AgeAdj	0.0978483267168431	0.197666275377928	0.697934239483517	0
100	PicSeq_AgeAdj	0.0812328403635241	0.285215886654481	0.751038698400516	0
101	PicSeq_AgeAdj	0.0286200142661643	0.706938476983048	0.929468065468464	0
102	PicSeq_AgeAdj	0.119429303173994	0.115436935876328	0.563281535147179	0
103	PicSeq_AgeAdj	-0.0139540082148796	0.854578156486861	0.973091331064209	0
104	PicSeq_AgeAdj	-0.151943957139644	0.0447182589643535	0.41227307856397	0
105	PicSeq_AgeAdj	0.00539692089391841	0.943490537168008	0.993747921172449	0
106	PicSeq_AgeAdj	-0.0361338692777719	0.634975411897876	0.911409701381866	0
107	PicSeq_AgeAdj	0.0658713330060017	0.386439631669582	0.815699085976906	0
108	PicSeq_AgeAdj	0.0703358352327565	0.355000388947593	0.805503282239688	0
109	PicSeq_AgeAdj	-0.0354341063727097	0.641547558763057	0.914868059612261	0
110	PicSeq_AgeAdj	-0.0406141189950171	0.593587715071604	0.89250658829382	0
111	PicSeq_AgeAdj	0.0553231707382748	0.467122372357461	0.845430415305991	0
112	PicSeq_AgeAdj	-0.0399317897304806	0.599811498890957	0.893613559428407	0
113	PicSeq_AgeAdj	0.089838838700529	0.237074173303379	0.726051796367401	0
114	PicSeq_AgeAdj	-0.00555622688155191	0.94182538538158	0.993747921172449	0
115	PicSeq_AgeAdj	0.013010401794284	0.864314000692098	0.976193431928777	0
116	PicSeq_AgeAdj	-0.0894265890133557	0.239241729918813	0.726960354205235	0
117	PicSeq_AgeAdj	0.05233088250332	0.491589544531378	0.854318304070716	0
118	PicSeq_AgeAdj	-0.016324209710902	0.83022290149028	0.965819570656468	0
119	PicSeq_AgeAdj	0.039352077671335	0.605122160287131	0.89752114274768	0
120	PicSeq_AgeAdj	0.00325141819406474	0.965937421539863	0.993747921172449	0
121	PicSeq_AgeAdj	-0.0206813862764239	0.785885441326556	0.957192514327173	0
122	PicSeq_AgeAdj	-0.0696466891262417	0.359746056593217	0.806548098411838	0
123	PicSeq_AgeAdj	0.11047268599646	0.145558099963089	0.605291108757401	0
124	PicSeq_AgeAdj	0.0852071659537545	0.262225214726791	0.739983115847497	0
125	PicSeq_AgeAdj	0.0817999243771911	0.281855267889707	0.746872003240863	0
126	PicSeq_AgeAdj	-0.0295826375250862	0.697555744656084	0.928975532314873	0
127	PicSeq_AgeAdj	-0.0388120369927696	0.61008810651484	0.898950458460828	0
128	PicSeq_AgeAdj	0.0334644785411049	0.660194910804837	0.920546825933342	0
129	PicSeq_AgeAdj	0.0246036151112317	0.746550089201334	0.942801167314204	0
130	PicSeq_AgeAdj	0.117732696866609	0.120734682591724	0.576456504256168	0
131	PicSeq_AgeAdj	0.183581027464008	0.0150219576766955	0.289297961431716	0
132	PicSeq_AgeAdj	0.0882879990457773	0.245300147399332	0.728288208928435	0
133	PicSeq_AgeAdj	-0.00957020662438194	0.899971361276538	0.986310025900076	0
134	PicSeq_AgeAdj	-0.0285016892161227	0.708094882828017	0.929858835188433	0
135	PicSeq_AgeAdj	0.0171043484920414	0.822240553869545	0.964096442586513	0
136	PicSeq_AgeAdj	-0.066426965964734	0.382437539276343	0.815699085976906	0
137	PicSeq_AgeAdj	0.00536968609274066	0.943775234649785	0.993747921172449	0
138	PicSeq_AgeAdj	0.0491917230373836	0.517972858572356	0.858574090414473	0
139	PicSeq_AgeAdj	0.0152498208083494	0.841244333206788	0.966682954710946	0
140	PicSeq_AgeAdj	-0.104396295860265	0.169163703746298	0.6568451979055	0
141	PicSeq_AgeAdj	0.124112700019362	0.101750912690968	0.538564469583426	0
142	PicSeq_AgeAdj	-0.0254393878376056	0.738248390722855	0.94006364053643	0
143	PicSeq_AgeAdj	0.0289540866163413	0.703677169266394	0.929468065468464	0
144	PicSeq_AgeAdj	0.0650881669540875	0.392123430908149	0.815699085976906	0
145	PicSeq_AgeAdj	-0.00400890483496556	0.958008403681149	0.993747921172449	0
146	PicSeq_AgeAdj	0.0110686967955374	0.884410696683252	0.980948483997269	0
147	PicSeq_AgeAdj	-0.0654468478367899	0.389514104801191	0.815699085976906	0
148	PicSeq_AgeAdj	0.16462779056122	0.0294738358498083	0.354691327234814	0
149	PicSeq_AgeAdj	0.0754247465511541	0.321178492765093	0.776001727486131	0
150	PicSeq_AgeAdj	0.141110838719472	0.0625080620663014	0.444896303796847	0
151	PicSeq_AgeAdj	0.0447652096348839	0.556371764954004	0.87395385371302	0
152	PicSeq_AgeAdj	0.000111236468002887	0.998834311368908	0.998855402358158	0
153	PicSeq_AgeAdj	0.0118806400535071	0.8759973309873	0.979183591441387	0
154	PicSeq_AgeAdj	-0.0934930980341431	0.218460762551723	0.71676910494082	0
155	PicSeq_AgeAdj	0.0151413720416647	0.842358589427678	0.967522171995327	0
156	PicSeq_AgeAdj	0.0137502284236583	0.856678889507782	0.973762201876233	0
157	PicSeq_AgeAdj	-0.033125027539469	0.66343030326796	0.920576196520608	0
158	PicSeq_AgeAdj	-0.0365283575202711	0.631282880252824	0.908009622281459	0
159	PicSeq_AgeAdj	0.0315205524310117	0.678806444034928	0.927061143013944	0
160	PicSeq_AgeAdj	-0.207223247550464	0.00593061890404117	0.199268795175783	0
161	PicSeq_AgeAdj	0.125798223055428	0.0971511612471458	0.53221940509306	0
162	PicSeq_AgeAdj	0.0726185991131284	0.339562067281864	0.790427714481987	0
163	PicSeq_AgeAdj	-0.0516604403796339	0.497163602188665	0.854318304070716	0
164	PicSeq_AgeAdj	-0.158942827624044	0.0356478123305029	0.379040029843322	0
165	PicSeq_AgeAdj	0.0108626614643595	0.886547732622767	0.98243841410598	0
166	PicSeq_AgeAdj	-0.0176618918672402	0.8165468976927	0.962796241593625	0
167	PicSeq_AgeAdj	0.0522824526098943	0.491991073261805	0.854318304070716	0
168	PicSeq_AgeAdj	0.0381956340204016	0.615778055596758	0.901500444174134	0
169	PicSeq_AgeAdj	0.0941006000223921	0.215470185677671	0.71676910494082	0
170	PicSeq_AgeAdj	0.0297096245279784	0.69632137513514	0.928975532314873	0
171	PicSeq_AgeAdj	0.0486225029282136	0.522833483400023	0.86396090371676	0
172	PicSeq_AgeAdj	-0.0597791475203657	0.431961432859153	0.829050122471489	0
173	PicSeq_AgeAdj	-0.0216876150712109	0.775737888178474	0.957192514327173	0
174	PicSeq_AgeAdj	-0.0560378924889482	0.461378943459025	0.844856070203552	0
175	PicSeq_AgeAdj	0.0218555262647287	0.774048185787364	0.957192514327173	0
176	PicSeq_AgeAdj	0.0336504438370634	0.658425090733822	0.920546825933342	0
177	PicSeq_AgeAdj	-0.0301280373403231	0.692259872057294	0.928731854383514	0
178	PicSeq_AgeAdj	0.148766844844063	0.0494322563916983	0.413836218857635	0
179	PicSeq_AgeAdj	-0.0521701118190084	0.492923153811665	0.854318304070716	0
180	PicSeq_AgeAdj	0.112161988132547	0.139461986483155	0.599734139825172	0
181	PicSeq_AgeAdj	0.0661971183092109	0.384090013393218	0.815699085976906	0
182	PicSeq_AgeAdj	0.0330899845827152	0.663764662332518	0.920576196520608	0
183	PicSeq_AgeAdj	-0.0277725268240978	0.715235722574242	0.932240366163483	0
184	PicSeq_AgeAdj	0.060263567500609	0.428232842061558	0.82814572723445	0
185	PicSeq_AgeAdj	0.0548203468326929	0.47118644817586	0.84692571284106	0
186	PicSeq_AgeAdj	0.0643513806422212	0.397516255176122	0.815699085976906	0
187	PicSeq_AgeAdj	0.056332033978391	0.459026662050768	0.844856070203552	0
188	PicSeq_AgeAdj	0.0364781350019694	0.631752474604922	0.908166706220424	0
189	PicSeq_AgeAdj	0.0819116090326349	0.281196560450851	0.746872003240863	0
190	PicSeq_AgeAdj	0.024639660133089	0.746191445233382	0.942801167314204	0
191	PicSeq_AgeAdj	0.120960198865942	0.110813774998749	0.559168452281832	0
192	PicSeq_AgeAdj	0.155114616114675	0.0403946022687225	0.399074446783431	0
193	PicSeq_AgeAdj	0.0691191289605683	0.36340555745096	0.806619605128818	0
194	PicSeq_AgeAdj	0.0353623737589202	0.642222856132575	0.914868059612261	0
195	PicSeq_AgeAdj	0.0834808379387447	0.272050874771022	0.739983115847497	0
196	PicSeq_AgeAdj	0.0506168845134584	0.505905695905812	0.854318304070716	0
197	PicSeq_AgeAdj	-0.0306580104737754	0.687128039647092	0.928386559551089	0
198	PicSeq_AgeAdj	0.0100186704957398	0.895310136203833	0.985494725658887	0
199	PicSeq_AgeAdj	-0.00429904114210485	0.954972439781083	0.993747921172449	0
200	PicSeq_AgeAdj	-0.00249414055451061	0.973867590431717	0.993747921172449	0
201	PicSeq_AgeAdj	0.0640812002655475	0.399504864713851	0.815699085976906	0
202	PicSeq_AgeAdj	0.0685558286640287	0.367338364290196	0.807817052339993	0
203	PicSeq_AgeAdj	0.0681262604341055	0.370355087907135	0.811560714370417	0
204	PicSeq_AgeAdj	-0.0481719796912437	0.5266969385987	0.864635487278729	0
205	PicSeq_AgeAdj	0.0145820752640578	0.848110002863166	0.970148528014152	0
206	PicSeq_AgeAdj	0.0801982504965877	0.291415955465519	0.754677092141573	0
207	PicSeq_AgeAdj	0.0173703467598085	0.819522991356479	0.962796241593625	0
208	PicSeq_AgeAdj	0.0129812629308642	0.864614979753708	0.976193431928777	0
209	PicSeq_AgeAdj	0.128397956145586	0.0903813900977294	0.517498107706506	0
210	PicSeq_AgeAdj	0.0882397238550958	0.245559355306653	0.728288208928435	0
211	PicSeq_AgeAdj	0.0902860969698143	0.234738147271963	0.726051796367401	0
212	PicSeq_AgeAdj	0.112839157188865	0.137073756940634	0.599734139825172	0
213	PicSeq_AgeAdj	0.112587615047698	0.13795721456496	0.599734139825172	0
214	PicSeq_AgeAdj	0.039311744911311	0.605492419208795	0.89752114274768	0
215	PicSeq_AgeAdj	0.118046550099299	0.119740694397181	0.575852194429192	0
216	PicSeq_AgeAdj	0.0748772763210108	0.324713506539229	0.780091075493078	0
217	PicSeq_AgeAdj	0.117075644920849	0.122836314517566	0.57751401601542	0
218	PicSeq_AgeAdj	0.0830416637964628	0.274589856299661	0.742212648079386	0
219	PicSeq_AgeAdj	-0.0321856027061957	0.672416534004246	0.923427610730627	0
220	PicSeq_AgeAdj	-0.10582667205208	0.163365996550058	0.643253611415852	0
221	PicSeq_AgeAdj	0.0323252150986806	0.671078070325161	0.923047414171829	0
222	PicSeq_AgeAdj	0.0241493706399215	0.751074412203762	0.944464829717306	0
223	PicSeq_AgeAdj	-0.000631756053315462	0.993379664554043	0.997337352460633	0
224	PicSeq_AgeAdj	0.124046293314725	0.101935594626786	0.538564469583426	0
225	PicSeq_AgeAdj	0.0513415005370496	0.499826936908796	0.854318304070716	0
226	PicSeq_AgeAdj	0.0781856649634672	0.303732473600106	0.764733475870303	0
227	PicSeq_AgeAdj	0.148262111076222	0.0502178991410946	0.413836218857635	0
228	PicSeq_AgeAdj	0.0850893152996822	0.262888148705852	0.739983115847497	0
229	PicSeq_AgeAdj	-0.0777061939257663	0.306716555548933	0.767277957510433	0
230	PicSeq_AgeAdj	0.0898783334829059	0.236867239230077	0.726051796367401	0
231	PicSeq_AgeAdj	0.0277889256602511	0.715074850733783	0.932240366163483	0
232	PicSeq_AgeAdj	0.000289444643008619	0.996966807296924	0.998855402358158	0
233	PicSeq_AgeAdj	-0.0124271280450937	0.870342367695106	0.979135163656994	0
234	PicSeq_AgeAdj	0.0081508221274772	0.914745906269843	0.989630994815077	0
235	PicSeq_AgeAdj	-0.0928981368338994	0.22141814366792	0.719008690041106	0
236	PicSeq_AgeAdj	0.0220749103778409	0.771842106863175	0.957192514327173	0
237	PicSeq_AgeAdj	0.0193945546993995	0.798915313005452	0.960931395582711	0
238	PicSeq_AgeAdj	0.0493166781147261	0.516908965027134	0.857544826773126	0
239	PicSeq_AgeAdj	0.103480565753465	0.172954901332412	0.663388662644869	0
240	PicSeq_AgeAdj	0.0313893697392238	0.680069593410155	0.927061143013944	0
241	PicSeq_AgeAdj	0.123813997335953	0.102583708492081	0.538564469583426	0
242	PicSeq_AgeAdj	0.0914094340574952	0.228942366768035	0.724081594643945	0
243	PicSeq_AgeAdj	0.0658046510811277	0.386921622888894	0.815699085976906	0
244	PicSeq_AgeAdj	0.057841475396099	0.447060881135303	0.836689204279419	0
245	PicSeq_AgeAdj	0.0641841427858407	0.398746477965876	0.815699085976906	0
246	PicSeq_AgeAdj	0.0812480257825552	0.285125547230931	0.751038698400516	0
247	PicSeq_AgeAdj	0.0745207715372712	0.327028901875288	0.780091075493078	0
248	PicSeq_AgeAdj	-0.00275504452185115	0.97113509017961	0.993747921172449	0
249	PicSeq_AgeAdj	0.116517849483587	0.124642603384816	0.578579891300725	0
250	PicSeq_AgeAdj	0.101791320534428	0.180113121986503	0.670526371570289	0
251	PicSeq_AgeAdj	0.0581371348893743	0.444737875680825	0.836029004274933	0
252	PicSeq_AgeAdj	0.0994907861008787	0.190209390841263	0.685733426208846	0
253	PicSeq_AgeAdj	0.0672279400698997	0.376712832943701	0.815563865135847	0
254	PicSeq_AgeAdj	-0.00687558908596158	0.928045059500347	0.991383446350519	0
255	PicSeq_AgeAdj	0.153356805185468	0.0427460615402735	0.405908998421078	0
256	PicSeq_AgeAdj	0.192971838752498	0.0105101282341235	0.254668491826838	0
257	PicSeq_AgeAdj	0.0407215910466284	0.592610099214997	0.89250658829382	0
258	PicSeq_AgeAdj	0.110745738389939	0.144559273433857	0.603128094459137	0
259	PicSeq_AgeAdj	0.170757851213557	0.0238618978554535	0.323401880492482	0
260	PicSeq_AgeAdj	0.0774411334053982	0.30837444750956	0.767277957510433	0
261	PicSeq_AgeAdj	0.172002932624043	0.0228419019190261	0.322800984382574	0
262	PicSeq_AgeAdj	0.0827490542161575	0.276290386742784	0.742964947042529	0
263	PicSeq_AgeAdj	0.109503984176531	0.14914389523646	0.6091452447259	0
264	PicSeq_AgeAdj	0.148587257406487	0.0497106133984331	0.413836218857635	0
265	PicSeq_AgeAdj	0.0982865387301332	0.195656333379854	0.693465485396953	0
266	PicSeq_AgeAdj	-0.0284104581443674	0.708986951701318	0.930105910048329	0
267	PicSeq_AgeAdj	0.0613690264556201	0.419793973310443	0.824548533356128	0
268	PicSeq_AgeAdj	-0.0154345210593932	0.839347358130979	0.966358936836602	0
269	PicSeq_AgeAdj	-0.048190753921227	0.526535652413335	0.864635487278729	0
270	PicSeq_AgeAdj	0.0631538874931667	0.406375152770178	0.817226977991133	0
271	PicSeq_AgeAdj	0.107549776216557	0.156580532061204	0.629927829724209	0
272	PicSeq_AgeAdj	0.0219594318177776	0.773003107456075	0.957192514327173	0
273	PicSeq_AgeAdj	-0.0974085018709442	0.19969863245737	0.698945213600794	0
274	PicSeq_AgeAdj	0.115622874664053	0.127583585057229	0.583010151530939	0
275	PicSeq_AgeAdj	-0.00391345340498062	0.959007334221319	0.993747921172449	0
276	PicSeq_AgeAdj	0.11895374631526	0.11690327098491	0.563281535147179	0
277	PicSeq_AgeAdj	-0.0582448804140916	0.443893015879868	0.836029004274933	0
278	PicSeq_AgeAdj	0.00627712646808823	0.93429341176822	0.993006915924047	0
279	PicSeq_AgeAdj	-0.00807156466007279	0.91557181609842	0.989630994815077	0
280	PicSeq_AgeAdj	-0.055617958871466	0.464748736208663	0.844856070203552	0
281	PicSeq_AgeAdj	-0.068897581341999	0.364949215416517	0.806729844604933	0
282	PicSeq_AgeAdj	0.0662725208085711	0.383547435476814	0.815699085976906	0
283	PicSeq_AgeAdj	0.0613395624023423	0.42001763199665	0.824548533356128	0
284	PicSeq_AgeAdj	-0.0635807011646879	0.40320432653943	0.816135502588969	0
285	PicSeq_AgeAdj	0.0770468517085126	0.310851438396506	0.768739572874578	0
286	PicSeq_AgeAdj	0.0309656298131654	0.684155825774612	0.928386559551089	0
287	PicSeq_AgeAdj	0.184352390588312	0.0145962086102247	0.289297961431716	0
288	PicSeq_AgeAdj	0.0697138655460257	0.359281729654484	0.806548098411838	0
289	PicSeq_AgeAdj	0.0730855811197469	0.336457261522883	0.78798540802757	0
290	PicSeq_AgeAdj	0.00629505272288648	0.934106189378934	0.993006915924047	0
291	PicSeq_AgeAdj	0.0540530574087546	0.477425156143739	0.848854365285044	0
292	PicSeq_AgeAdj	-0.00868296236350245	0.909203095304509	0.988402414024603	0
293	PicSeq_AgeAdj	0.0300278086527114	0.693231991307695	0.928731854383514	0
294	PicSeq_AgeAdj	0.0557740823589668	0.463494327807129	0.844856070203552	0
295	PicSeq_AgeAdj	0.00144060026016456	0.984904297593116	0.995308931690901	0
296	PicSeq_AgeAdj	0.150083729737155	0.0474304647384848	0.41227307856397	0
297	PicSeq_AgeAdj	0.162130591280561	0.0320634307895229	0.368949066619168	0
298	PicSeq_AgeAdj	0.0844358381828444	0.266584896796939	0.739983115847497	0
299	PicSeq_AgeAdj	-0.0527304958293621	0.488283046018071	0.854318304070716	0
300	PicSeq_AgeAdj	0.092962221558888	0.221098237075833	0.719008690041106	0
301	PicSeq_AgeAdj	-0.0383858620685385	0.614019615686994	0.900133468022818	0
302	PicSeq_AgeAdj	0.0478792416673435	0.529215031345381	0.865249917912502	0
303	PicSeq_AgeAdj	0.175774176086024	0.0199782865322914	0.310773346057866	0
304	PicSeq_AgeAdj	0.0565713784465535	0.457117524417468	0.842166135684737	0
305	PicSeq_AgeAdj	0.104966285900335	0.166835306965078	0.649806759740334	0
306	PicSeq_AgeAdj	-0.0607726800697027	0.424334276031405	0.825326019520761	0
307	PicSeq_AgeAdj	-0.0598604325013392	0.43133448206101	0.829050122471489	0
308	PicSeq_AgeAdj	0.138326486603762	0.0679166056050644	0.453727512384153	0
309	PicSeq_AgeAdj	0.0862310303157943	0.256513940910107	0.738502948515358	0
310	PicSeq_AgeAdj	0.0698760349454442	0.358162345570086	0.806548098411838	0
311	PicSeq_AgeAdj	0.214583425881213	0.00434966169653761	0.179083550153425	0
312	PicSeq_AgeAdj	0.102532149911821	0.176947426353729	0.66752621917874	0
313	PicSeq_AgeAdj	0.0117997643243126	0.876834759557806	0.979183591441387	0
314	PicSeq_AgeAdj	0.0491637958005146	0.518210790285879	0.858574090414473	0
315	PicSeq_AgeAdj	0.0439174892134846	0.563879469758226	0.875034348096145	0
316	PicSeq_AgeAdj	0.0442586492930332	0.560852226727329	0.874055418276358	0
317	PicSeq_AgeAdj	0.104804509775061	0.167493718473063	0.651364460728578	0
318	PicSeq_AgeAdj	0.132433745805981	0.0806230681134965	0.483738408680979	0
319	PicSeq_AgeAdj	0.0262197372915938	0.730524406540764	0.937836855444713	0
320	PicSeq_AgeAdj	-0.000802151140298396	0.991594108801209	0.996736000869185	0
321	PicSeq_AgeAdj	0.124411964348429	0.100921910899528	0.537937558372128	0
322	PicSeq_AgeAdj	-0.00738413202471073	0.92273896843352	0.991024121623568	0
323	PicSeq_AgeAdj	0.0264108837178977	0.728636507220909	0.937296578967173	0
324	PicSeq_AgeAdj	0.0967230329064808	0.202896165865163	0.702604837792949	0
325	PicSeq_AgeAdj	-0.0493452971750529	0.516665454418757	0.857544826773126	0
326	PicSeq_AgeAdj	0.0655839289633751	0.388519641074092	0.815699085976906	0
327	PicSeq_AgeAdj	-0.0402136352651019	0.597237129303259	0.893098739241836	0
328	PicSeq_AgeAdj	0.275405127114405	0.000225356622481321	0.0436296781273179	1
329	PicSeq_AgeAdj	0.0443061832074999	0.560431060126829	0.87395385371302	0
330	PicSeq_AgeAdj	0.106919923543272	0.159035846413679	0.637154742388666	0
331	PicSeq_AgeAdj	0.07791232116271	0.305431331042934	0.76707880750516	0
332	PicSeq_AgeAdj	0.0837240776075717	0.270651518919578	0.739983115847497	0
333	PicSeq_AgeAdj	-0.0736132179837816	0.332971038849224	0.785697188338959	0
334	PicSeq_AgeAdj	-0.0553161610237134	0.467178895630789	0.845430415305991	0
335	PicSeq_AgeAdj	-0.117525429415072	0.121394610071379	0.57751401601542	0
336	PicSeq_AgeAdj	0.0672332496222249	0.376675060308797	0.815563865135847	0
337	PicSeq_AgeAdj	0.105994281715162	0.162696469237271	0.643253611415852	0
338	PicSeq_AgeAdj	0.000577945326252382	0.993943549875853	0.997506071559996	0
339	PicSeq_AgeAdj	0.0648620997936712	0.393773407085161	0.815699085976906	0
340	PicSeq_AgeAdj	-0.134678767434321	0.0755732731671376	0.471182748968161	0
341	PicSeq_AgeAdj	0.0318334682921142	0.675797012343519	0.925548082122646	0
342	PicSeq_AgeAdj	0.0866707778980168	0.254087442785107	0.737673220989019	0
343	PicSeq_AgeAdj	0.0383993592217591	0.613894933397201	0.900133468022818	0
344	PicSeq_AgeAdj	-0.0102511151271125	0.892895561689276	0.985494725658887	0
345	PicSeq_AgeAdj	-0.0375155372407553	0.622082617250599	0.90292623040256	0
346	PicSeq_AgeAdj	0.0610446184192835	0.422260344470706	0.824677113436712	0
347	PicSeq_AgeAdj	0.125825216162561	0.097078861442535	0.53221940509306	0
348	PicSeq_AgeAdj	0.102105192374306	0.178766836372342	0.668771183370171	0
349	PicSeq_AgeAdj	0.105412981244283	0.165027320337165	0.644879104611933	0
350	PicSeq_AgeAdj	-0.102644213227098	0.176472160530171	0.66752621917874	0
351	PicSeq_AgeAdj	-0.00168824434092135	0.982309685682035	0.995308931690901	0
352	PicSeq_AgeAdj	0.165355984509352	0.0287531411339825	0.351737454648718	0
353	PicSeq_AgeAdj	0.0664033295897263	0.382607271812928	0.815699085976906	0
354	PicSeq_AgeAdj	-0.0427878859063668	0.573958177225282	0.879293537353418	0
355	PicSeq_AgeAdj	0.145438792465079	0.0548061405585366	0.422112160050456	0
356	PicSeq_AgeAdj	0.0837364250950313	0.270580614600623	0.739983115847497	0
357	PicSeq_AgeAdj	0.0944430100602852	0.213797528380853	0.716449164254988	0
358	PicSeq_AgeAdj	0.0910377847732846	0.230848580123766	0.725185290699143	0
359	PicSeq_AgeAdj	0.039395892556981	0.604720049133941	0.897464383873693	0
360	PicSeq_AgeAdj	0.100439915426314	0.185995028091678	0.679286189552217	0
1	ListSort_AgeAdj	-0.0859446713659873	0.258102599560869	0.73907163991113	0
2	ListSort_AgeAdj	0.0367624747078225	0.629095768986617	0.905380547028141	0
3	ListSort_AgeAdj	-0.0360149503729105	0.636090303068251	0.911409701381866	0
4	ListSort_AgeAdj	-0.0668738032324087	0.379237421302793	0.815699085976906	0
5	ListSort_AgeAdj	0.0535814223161388	0.481282065983952	0.851934171736955	0
6	ListSort_AgeAdj	0.0282079979474709	0.710968045096445	0.930132184575811	0
7	ListSort_AgeAdj	-0.0513821373290943	0.499487179086624	0.854318304070716	0
8	ListSort_AgeAdj	-0.0488736592871165	0.520685976452817	0.860976811457414	0
9	ListSort_AgeAdj	-0.066803196711638	0.379741995400018	0.815699085976906	0
10	ListSort_AgeAdj	0.214422018916088	0.00437980563667718	0.179083550153425	0
11	ListSort_AgeAdj	0.0884922711665324	0.244205438684519	0.728288208928435	0
12	ListSort_AgeAdj	0.0737460911969341	0.332096770668529	0.785697188338959	0
13	ListSort_AgeAdj	0.0627388057589743	0.409472928877814	0.817226977991133	0
14	ListSort_AgeAdj	0.0889542108611679	0.241742424446962	0.728288208928435	0
15	ListSort_AgeAdj	0.159506723146406	0.0349901484456092	0.379040029843322	0
16	ListSort_AgeAdj	0.0895630632782541	0.238522636578373	0.726960354205235	0
17	ListSort_AgeAdj	0.0735584280052708	0.333331969915031	0.785777889790345	0
18	ListSort_AgeAdj	0.00950028919010255	0.900698378575584	0.986310025900076	0
19	ListSort_AgeAdj	0.0857464074261773	0.259206479966727	0.739983115847497	0
20	ListSort_AgeAdj	-0.0216485454562594	0.776131199806969	0.957192514327173	0
21	ListSort_AgeAdj	0.0215482230500121	0.777141400346403	0.957192514327173	0
22	ListSort_AgeAdj	-0.028975068112033	0.703472521517537	0.929468065468464	0
23	ListSort_AgeAdj	0.0976504191891885	0.198578908614953	0.697934239483517	0
24	ListSort_AgeAdj	-0.00805321413240069	0.915763052397529	0.989630994815077	0
25	ListSort_AgeAdj	0.0928428599572337	0.221694346096008	0.719008690041106	0
26	ListSort_AgeAdj	0.104290586379292	0.169598167951386	0.657519051134604	0
27	ListSort_AgeAdj	0.135525882136712	0.0737356324471497	0.466868828559842	0
28	ListSort_AgeAdj	0.105642991677968	0.164102081633908	0.644879104611933	0
29	ListSort_AgeAdj	0.142892941272046	0.059235501287446	0.439039597777541	0
30	ListSort_AgeAdj	0.188948734889301	0.0122713576854075	0.267129841536393	0
31	ListSort_AgeAdj	0.17365182601177	0.0215490444460791	0.317564865521166	0
32	ListSort_AgeAdj	0.0501145621358285	0.510142169534413	0.854318304070716	0
33	ListSort_AgeAdj	0.166062714079483	0.0280681272018158	0.346723924257725	0
34	ListSort_AgeAdj	-0.0620443782441982	0.414686496822012	0.820537968229697	0
35	ListSort_AgeAdj	0.255792033148133	0.000634130425831568	0.064559293134181	0
36	ListSort_AgeAdj	-0.0316542113982378	0.677520369968661	0.927061143013944	0
37	ListSort_AgeAdj	0.201869932942564	0.00738449484139201	0.226938134150096	0
38	ListSort_AgeAdj	0.197530995515772	0.00878700182284885	0.231585590962568	0
39	ListSort_AgeAdj	0.0637581558194249	0.40189034071534	0.815699085976906	0
40	ListSort_AgeAdj	0.0531540941332375	0.48479111201222	0.851934171736955	0
41	ListSort_AgeAdj	-0.0191873855193002	0.801018314342317	0.961667914871675	0
42	ListSort_AgeAdj	0.0912742716022175	0.229634334447415	0.724081594643945	0
43	ListSort_AgeAdj	-0.0464375370640649	0.541704301814922	0.872745223555875	0
44	ListSort_AgeAdj	0.0217138147306604	0.775474169600332	0.957192514327173	0
45	ListSort_AgeAdj	0.114996526168992	0.129673457689342	0.585204817224925	0
46	ListSort_AgeAdj	0.150411467151503	0.0469429116091027	0.41227307856397	0
47	ListSort_AgeAdj	0.00160758281665463	0.983154772039698	0.995308931690901	0
48	ListSort_AgeAdj	0.138934352976227	0.0667043922464406	0.453448433682422	0
49	ListSort_AgeAdj	0.0639272376111188	0.400640725255962	0.815699085976906	0
50	ListSort_AgeAdj	0.05598029852161	0.461840308925528	0.844856070203552	0
51	ListSort_AgeAdj	0.0351974611145727	0.643776470475369	0.916563110507305	0
52	ListSort_AgeAdj	-0.0504860649529915	0.507007228227853	0.854318304070716	0
53	ListSort_AgeAdj	-0.0720602621328735	0.34329808712052	0.791501536636515	0
54	ListSort_AgeAdj	-0.0637914626195102	0.401644000396326	0.815699085976906	0
55	ListSort_AgeAdj	-0.0673358896578493	0.37594532503132	0.815563865135847	0
56	ListSort_AgeAdj	-0.0515449844924368	0.498126860257604	0.854318304070716	0
57	ListSort_AgeAdj	0.174531442907032	0.0208855541443624	0.315159260142475	0
58	ListSort_AgeAdj	0.0245214330901505	0.747367994581972	0.942801167314204	0
59	ListSort_AgeAdj	-0.0236395382700353	0.756162513138245	0.94849653215947	0
60	ListSort_AgeAdj	0.00699950490395139	0.926751831717994	0.991120763742408	0
61	ListSort_AgeAdj	0.0209242928071637	0.78343241722528	0.957192514327173	0
62	ListSort_AgeAdj	0.078058369093375	0.304522853621967	0.765865859408539	0
63	ListSort_AgeAdj	0.0213692356551406	0.778944648202476	0.957192514327173	0
64	ListSort_AgeAdj	-0.00515183105764487	0.946052823406358	0.993747921172449	0
65	ListSort_AgeAdj	-0.00352826578032768	0.963039081485732	0.993747921172449	0
66	ListSort_AgeAdj	0.0804552645006566	0.289867406999981	0.754613497561934	0
67	ListSort_AgeAdj	0.110657435654258	0.14488171386069	0.603474246163537	0
68	ListSort_AgeAdj	0.195951386358114	0.00935336792044111	0.235824735143169	0
69	ListSort_AgeAdj	0.123984664701982	0.102107224880526	0.538564469583426	0
70	ListSort_AgeAdj	0.183774790181951	0.0149140041877202	0.289297961431716	0
71	ListSort_AgeAdj	0.177789733605397	0.0185792827619523	0.306011716079215	0
72	ListSort_AgeAdj	0.0935259011119611	0.218298530181595	0.71676910494082	0
73	ListSort_AgeAdj	0.197168529328063	0.00891420727117821	0.231585590962568	0
74	ListSort_AgeAdj	0.0708576729711429	0.351433044501959	0.803176449687114	0
75	ListSort_AgeAdj	0.0742768025873221	0.328619519746366	0.781984126308634	0
76	ListSort_AgeAdj	0.141026923656215	0.0626657423953883	0.444896303796847	0
77	ListSort_AgeAdj	0.063690022439125	0.402394541626827	0.815795852694775	0
78	ListSort_AgeAdj	0.0173856094998233	0.819367124909374	0.962796241593625	0
79	ListSort_AgeAdj	-0.0306917622741916	0.686801694962726	0.928386559551089	0
80	ListSort_AgeAdj	0.21428244200976	0.00440602385298108	0.179083550153425	0
81	ListSort_AgeAdj	0.102867410128836	0.175528383073828	0.66752621917874	0
82	ListSort_AgeAdj	0.0258654860991094	0.734027520444629	0.938959061685515	0
83	ListSort_AgeAdj	-0.0876932549496577	0.248506837379535	0.731585549294892	0
84	ListSort_AgeAdj	-0.00096099940640439	0.989929588617275	0.996736000869185	0
85	ListSort_AgeAdj	0.141022595484528	0.0626738840666193	0.444896303796847	0
86	ListSort_AgeAdj	0.0135663738614228	0.858575081067688	0.974539769325903	0
87	ListSort_AgeAdj	0.157548497829397	0.0373190127165841	0.387011983727539	0
88	ListSort_AgeAdj	0.0988823935005573	0.192947216648712	0.688860780246828	0
89	ListSort_AgeAdj	0.100742261118236	0.184667018339939	0.677381202644316	0
90	ListSort_AgeAdj	0.0971143670367959	0.20106619652139	0.700811639327667	0
91	ListSort_AgeAdj	0.0207300975095587	0.785393354621287	0.957192514327173	0
92	ListSort_AgeAdj	0.0883733232828122	0.244842474500536	0.728288208928435	0
93	ListSort_AgeAdj	0.0818858124824867	0.281348614432931	0.746872003240863	0
94	ListSort_AgeAdj	0.0332070874798384	0.662647596128207	0.920546825933342	0
95	ListSort_AgeAdj	0.0940150843825878	0.215889380105859	0.71676910494082	0
96	ListSort_AgeAdj	0.161549286232037	0.032693237821442	0.370673408460491	0
97	ListSort_AgeAdj	0.0330394404867781	0.66424704095433	0.920738472609962	0
98	ListSort_AgeAdj	0.0211743097297109	0.780909814648957	0.957192514327173	0
99	ListSort_AgeAdj	0.0483754875941624	0.524949971815032	0.864157242477891	0
100	ListSort_AgeAdj	-0.00288951304604675	0.96972690315784	0.993747921172449	0
101	ListSort_AgeAdj	-0.0248738150058228	0.743862960319883	0.942801167314204	0
102	ListSort_AgeAdj	0.0452591827099213	0.552019367366465	0.87395385371302	0
103	ListSort_AgeAdj	-0.119570148945276	0.115005414245997	0.563281535147179	0
104	ListSort_AgeAdj	0.0104833085875465	0.890484578420182	0.985083905890632	0
105	ListSort_AgeAdj	0.0138020793570569	0.856144270505833	0.973593665015658	0
106	ListSort_AgeAdj	-0.0582246618725456	0.444051485277284	0.836029004274933	0
107	ListSort_AgeAdj	-0.0463635884234407	0.542348817495436	0.872745223555875	0
108	ListSort_AgeAdj	0.0453170294676172	0.551510765714157	0.87395385371302	0
109	ListSort_AgeAdj	0.00540874854632137	0.943366899686911	0.993747921172449	0
110	ListSort_AgeAdj	-0.069337443663616	0.361888393037017	0.806619605128818	0
111	ListSort_AgeAdj	0.013018936830566	0.864225844899671	0.976193431928777	0
112	ListSort_AgeAdj	-0.138816701285784	0.066937625924548	0.453448433682422	0
113	ListSort_AgeAdj	-0.053952709822081	0.478244366122795	0.848854365285044	0
114	ListSort_AgeAdj	-0.0175000203294102	0.818198962118091	0.962796241593625	0
115	ListSort_AgeAdj	0.0301945842147028	0.691614710496296	0.928731854383514	0
116	ListSort_AgeAdj	-0.141713059767947	0.0613859802102751	0.44436979503105	0
117	ListSort_AgeAdj	-0.0578466218703265	0.447020386714443	0.836689204279419	0
118	ListSort_AgeAdj	0.0193579438260763	0.79928685004942	0.960931395582711	0
119	ListSort_AgeAdj	0.0752332162550299	0.322412358829832	0.778236728209939	0
120	ListSort_AgeAdj	0.0174148444373811	0.819068591076021	0.962796241593625	0
121	ListSort_AgeAdj	0.031131642245197	0.682553825013879	0.928386559551089	0
122	ListSort_AgeAdj	0.0448763914640236	0.55539069653045	0.87395385371302	0
123	ListSort_AgeAdj	0.132603251959905	0.0802325477094241	0.482840781418252	0
124	ListSort_AgeAdj	0.117126793750503	0.122671700959489	0.57751401601542	0
125	ListSort_AgeAdj	0.137813639189192	0.0689532458184107	0.453727512384153	0
126	ListSort_AgeAdj	0.0920566530984518	0.225649305637539	0.723400802192938	0
127	ListSort_AgeAdj	0.141892071220472	0.0610556449396675	0.44340122549845	0
128	ListSort_AgeAdj	0.11637439579328	0.12511044765811	0.57955575018095	0
129	ListSort_AgeAdj	0.140739485861925	0.0632083244138838	0.447429712143222	0
130	ListSort_AgeAdj	0.274071553471229	0.000242387100707322	0.0436296781273179	1
131	ListSort_AgeAdj	0.111159690041431	0.143054978791752	0.603128094459137	0
132	ListSort_AgeAdj	0.119535951943538	0.115110070818183	0.563281535147179	0
133	ListSort_AgeAdj	0.0640556848011696	0.399692972356702	0.815699085976906	0
134	ListSort_AgeAdj	0.0660504490137531	0.385146742526156	0.815699085976906	0
135	ListSort_AgeAdj	0.0594672727837089	0.434371772388291	0.829357140511484	0
136	ListSort_AgeAdj	0.0489060649575767	0.520409220947409	0.860976811457414	0
137	ListSort_AgeAdj	0.00261083785504468	0.97264535641448	0.993747921172449	0
138	ListSort_AgeAdj	0.03777435121838	0.619680112756574	0.902797174607923	0
139	ListSort_AgeAdj	0.101566845186474	0.181080530625696	0.671063142906991	0
140	ListSort_AgeAdj	-0.0125085236934912	0.869500654437016	0.979135163656994	0
141	ListSort_AgeAdj	0.134890957539641	0.0751095279666136	0.471182748968161	0
142	ListSort_AgeAdj	0.0821490531189695	0.279799577990432	0.746624690408734	0
143	ListSort_AgeAdj	0.0709673098794557	0.350686425459588	0.803176449687114	0
144	ListSort_AgeAdj	0.0447812264029975	0.55623038136147	0.87395385371302	0
145	ListSort_AgeAdj	0.0383871556261151	0.614007665745538	0.900133468022818	0
146	ListSort_AgeAdj	0.177789844107728	0.0185792084536042	0.306011716079215	0
147	ListSort_AgeAdj	0.000862508626797692	0.990961637339926	0.996736000869185	0
148	ListSort_AgeAdj	0.0745004474045832	0.327161220684364	0.780091075493078	0
149	ListSort_AgeAdj	0.0638940422992553	0.400885875709309	0.815699085976906	0
150	ListSort_AgeAdj	0.199626887311495	0.00808250262232172	0.231585590962568	0
151	ListSort_AgeAdj	0.154882103146333	0.0406992590568817	0.399074446783431	0
152	ListSort_AgeAdj	0.0428640934427111	0.573275574432402	0.879278422136124	0
153	ListSort_AgeAdj	0.0755418517629364	0.320425592158942	0.774998669095484	0
154	ListSort_AgeAdj	0.113102310205333	0.136154157026616	0.599711927773094	0
155	ListSort_AgeAdj	0.14765139533461	0.0511823511103753	0.413836218857635	0
156	ListSort_AgeAdj	0.0850736507843807	0.262976351082549	0.739983115847497	0
157	ListSort_AgeAdj	0.0988936936244484	0.192896104769313	0.688860780246828	0
158	ListSort_AgeAdj	0.0496655123172637	0.513944868059489	0.855443241420021	0
159	ListSort_AgeAdj	0.0417227460444847	0.58353850808382	0.885853638777848	0
160	ListSort_AgeAdj	0.0763798991027941	0.315070970146759	0.773105009512983	0
161	ListSort_AgeAdj	0.279762779005816	0.000177157255482934	0.0394340211427892	1
162	ListSort_AgeAdj	0.203962763264026	0.00678211474071037	0.216340875273293	0
163	ListSort_AgeAdj	0.0741014200371844	0.32976603799145	0.782495683369543	0
164	ListSort_AgeAdj	0.0479741738814001	0.528397772676685	0.865249917912502	0
165	ListSort_AgeAdj	0.120877866464399	0.111058666189154	0.559168452281832	0
166	ListSort_AgeAdj	-0.00280592726245329	0.970602223043563	0.993747921172449	0
167	ListSort_AgeAdj	0.0561093726927582	0.460806695270718	0.844856070203552	0
168	ListSort_AgeAdj	-0.0411299973673326	0.588901738141612	0.890775738365464	0
169	ListSort_AgeAdj	0.0914584869657405	0.228691603402254	0.724081594643945	0
170	ListSort_AgeAdj	0.0839043284011732	0.26961769798432	0.739983115847497	0
171	ListSort_AgeAdj	0.0948002437639783	0.212062377736513	0.715416531122094	0
172	ListSort_AgeAdj	0.0843986306446601	0.266796442980238	0.739983115847497	0
173	ListSort_AgeAdj	0.00247149220114481	0.974104806037501	0.993747921172449	0
174	ListSort_AgeAdj	0.0738100434955039	0.331676507239319	0.785697188338959	0
175	ListSort_AgeAdj	0.149288518649496	0.0486310146913973	0.413549135197897	0
176	ListSort_AgeAdj	0.129718802156202	0.0870889843644537	0.505677973729086	0
177	ListSort_AgeAdj	0.0181800058221122	0.811264480151644	0.962796241593625	0
178	ListSort_AgeAdj	-0.123832829061915	0.102531046574478	0.538564469583426	0
179	ListSort_AgeAdj	0.0157012442890822	0.836609595783887	0.966358936836602	0
180	ListSort_AgeAdj	0.00521327387057805	0.945410417891185	0.993747921172449	0
181	ListSort_AgeAdj	-0.0632547019329294	0.405624867897331	0.817226977991133	0
182	ListSort_AgeAdj	-0.0138823854633538	0.855316388217152	0.973091331064209	0
183	ListSort_AgeAdj	-0.0772376033310352	0.309651461423853	0.767277957510433	0
184	ListSort_AgeAdj	-0.0435005409795649	0.567589771553648	0.876719703034248	0
185	ListSort_AgeAdj	-0.00857281945798515	0.910350001171073	0.988402414024603	0
186	ListSort_AgeAdj	0.0605525232313263	0.426017612762995	0.825697755084406	0
187	ListSort_AgeAdj	0.0290805642561412	0.702443864025468	0.929468065468464	0
188	ListSort_AgeAdj	-0.0702441614195529	0.355629413733544	0.805922772129974	0
189	ListSort_AgeAdj	-0.110317806154796	0.146126974369872	0.605337371130059	0
190	ListSort_AgeAdj	0.0149880628785694	0.843934296996997	0.968449193275243	0
191	ListSort_AgeAdj	0.0550051808674797	0.469690283292429	0.846377837874854	0
192	ListSort_AgeAdj	0.106820992152487	0.159424114453382	0.637696457813526	0
193	ListSort_AgeAdj	-0.0768804062156474	0.311900992440097	0.770101804218191	0
194	ListSort_AgeAdj	0.0955731246908325	0.208342921622669	0.71141485432131	0
195	ListSort_AgeAdj	0.16549834210107	0.0286140214681289	0.351737454648718	0
196	ListSort_AgeAdj	0.0387826527703733	0.61035882318511	0.898950458460828	0
197	ListSort_AgeAdj	0.0270005524627769	0.722822832361964	0.935360785242463	0
198	ListSort_AgeAdj	-0.015681652467317	0.836810628377209	0.966358936836602	0
199	ListSort_AgeAdj	-0.00416381981969253	0.95638730733729	0.993747921172449	0
200	ListSort_AgeAdj	0.0302463461347636	0.691113040124415	0.928731854383514	0
201	ListSort_AgeAdj	-0.0283314941753272	0.709759390882117	0.930105910048329	0
202	ListSort_AgeAdj	-0.103209697959746	0.174088294028572	0.66672112606687	0
203	ListSort_AgeAdj	0.0347880988459942	0.647639667949071	0.918512944558927	0
204	ListSort_AgeAdj	-0.0542235270558026	0.476035235504161	0.848379627631178	0
205	ListSort_AgeAdj	0.139341678018094	0.0659020268365655	0.452515279640722	0
206	ListSort_AgeAdj	0.0846713682382071	0.265248427872115	0.739983115847497	0
207	ListSort_AgeAdj	0.0184476409074287	0.808539130159766	0.962796241593625	0
208	ListSort_AgeAdj	0.038676340468794	0.611338719005138	0.899867740591675	0
209	ListSort_AgeAdj	0.0993604839112325	0.190793363292872	0.68685610785434	0
210	ListSort_AgeAdj	0.210574707782052	0.00515617370174259	0.191050704565694	0
211	ListSort_AgeAdj	0.101630333614233	0.180806531177981	0.671034548701787	0
212	ListSort_AgeAdj	0.111876211162506	0.140479335646873	0.602033714854785	0
213	ListSort_AgeAdj	0.164544132320823	0.0295576106029012	0.354691327234814	0
214	ListSort_AgeAdj	0.106278940200954	0.16156408774143	0.64116771828095	0
215	ListSort_AgeAdj	0.263316607187726	0.000430363557683426	0.0609005580907922	0
216	ListSort_AgeAdj	0.0374320309666775	0.622858638876895	0.90303924336956	0
217	ListSort_AgeAdj	0.160045804334564	0.0343710549533358	0.377962388653401	0
218	ListSort_AgeAdj	0.071695381626503	0.345753634856177	0.796434332575472	0
219	ListSort_AgeAdj	0.0670475739454386	0.377997349274817	0.815699085976906	0
220	ListSort_AgeAdj	-0.0923706226506744	0.224063956270863	0.721125376503927	0
221	ListSort_AgeAdj	-0.0802732898009801	0.290963263502174	0.754677092141573	0
222	ListSort_AgeAdj	0.0755710759437927	0.320237880573455	0.774998669095484	0
223	ListSort_AgeAdj	-0.129487330544576	0.0876589234722501	0.506812259452248	0
224	ListSort_AgeAdj	-0.0452860209692002	0.551783370988272	0.87395385371302	0
225	ListSort_AgeAdj	0.0287372695008726	0.705793187526191	0.929468065468464	0
226	ListSort_AgeAdj	0.0933787734587749	0.219026842396904	0.71676910494082	0
227	ListSort_AgeAdj	0.0217594046264209	0.775015335431633	0.957192514327173	0
228	ListSort_AgeAdj	0.205828309388649	0.0062824770269997	0.208313711947885	0
229	ListSort_AgeAdj	0.045529045930821	0.549648623613118	0.87395385371302	0
230	ListSort_AgeAdj	0.131015398017633	0.0839510559469265	0.491992234851756	0
231	ListSort_AgeAdj	0.00346956030754262	0.963653634726533	0.993747921172449	0
232	ListSort_AgeAdj	-0.139664066330547	0.0652725783472026	0.450649034068358	0
233	ListSort_AgeAdj	-0.0901993132332578	0.235190149750498	0.726051796367401	0
234	ListSort_AgeAdj	-0.0732484243989222	0.335378842406029	0.787655808819377	0
235	ListSort_AgeAdj	-0.150775044406259	0.0464069395103367	0.41227307856397	0
236	ListSort_AgeAdj	-0.116747142299099	0.123897622794457	0.578579891300725	0
237	ListSort_AgeAdj	0.055458763013338	0.466029755549664	0.84488847768716	0
238	ListSort_AgeAdj	0.0516529332395546	0.497226204967442	0.854318304070716	0
239	ListSort_AgeAdj	-0.00425755634916193	0.955406494794911	0.993747921172449	0
240	ListSort_AgeAdj	-0.0444033667706424	0.559570453821467	0.87395385371302	0
241	ListSort_AgeAdj	0.0965875830714832	0.2035323538051	0.702604837792949	0
242	ListSort_AgeAdj	0.0111676342487046	0.883384794641339	0.980948483997269	0
243	ListSort_AgeAdj	0.0453970877411557	0.550807252276309	0.87395385371302	0
244	ListSort_AgeAdj	0.0115112664731149	0.879823120604854	0.979183591441387	0
245	ListSort_AgeAdj	0.0550739962326737	0.469133913412005	0.846254446527023	0
246	ListSort_AgeAdj	0.143012080597219	0.059021843606921	0.439039597777541	0
247	ListSort_AgeAdj	0.187320055585698	0.0130549959807104	0.281013004913332	0
248	ListSort_AgeAdj	0.147869895412362	0.0508355410085206	0.413836218857635	0
249	ListSort_AgeAdj	0.227986357704892	0.00240992954739804	0.132022227379197	0
250	ListSort_AgeAdj	0.16996641462835	0.0245304180486657	0.325350807803356	0
251	ListSort_AgeAdj	0.0403022123448035	0.596429098519063	0.893098739241836	0
252	ListSort_AgeAdj	0.101166472719389	0.182815476100228	0.675189137800453	0
253	ListSort_AgeAdj	0.215083357035877	0.00425747528419578	0.179083550153425	0
254	ListSort_AgeAdj	0.15101027623223	0.0460628977745994	0.41227307856397	0
255	ListSort_AgeAdj	0.208316531542168	0.00566726907857847	0.195637233945449	0
256	ListSort_AgeAdj	0.212488221955621	0.00475583344660384	0.18407746081945	0
257	ListSort_AgeAdj	0.117718006888909	0.12078136279653	0.576456504256168	0
258	ListSort_AgeAdj	0.0335443189783665	0.659434842766831	0.920546825933342	0
259	ListSort_AgeAdj	0.183874989877399	0.0148584449070528	0.289297961431716	0
260	ListSort_AgeAdj	0.144562454763678	0.0562988609408955	0.425629459212508	0
261	ListSort_AgeAdj	0.0772554456328024	0.309539374731506	0.767277957510433	0
262	ListSort_AgeAdj	0.0601959245702524	0.428752373098682	0.82814572723445	0
263	ListSort_AgeAdj	0.00963089410544922	0.899340386538152	0.986310025900076	0
264	ListSort_AgeAdj	-0.0816823812252612	0.282549648088915	0.747101438702623	0
265	ListSort_AgeAdj	0.175810274669286	0.0199524503057773	0.310773346057866	0
266	ListSort_AgeAdj	-0.0909458233777797	0.231321976715082	0.725185290699143	0
267	ListSort_AgeAdj	0.177024663789213	0.0190999809330515	0.308237725611665	0
268	ListSort_AgeAdj	0.0600456023379293	0.429908222038088	0.828263547045857	0
269	ListSort_AgeAdj	0.182258388559801	0.0157772485254377	0.294508639141504	0
270	ListSort_AgeAdj	0.121978689582434	0.107819190104585	0.552244632242994	0
271	ListSort_AgeAdj	0.0936037897112814	0.217913664693597	0.71676910494082	0
272	ListSort_AgeAdj	0.156344423802279	0.0388149158248391	0.397198075389252	0
273	ListSort_AgeAdj	0.0368562827005311	0.628220322277091	0.905204524393823	0
274	ListSort_AgeAdj	0.224412939485084	0.00283018324559799	0.148584620393894	0
275	ListSort_AgeAdj	0.11448573639713	0.13139718051205	0.588647204847985	0
276	ListSort_AgeAdj	0.0842418030746122	0.267689355508911	0.739983115847497	0
277	ListSort_AgeAdj	0.0118614504680386	0.876196017330413	0.979183591441387	0
278	ListSort_AgeAdj	-0.0013651775650468	0.985694547536082	0.995308931690901	0
279	ListSort_AgeAdj	-0.072585707739133	0.33978143537738	0.790427714481987	0
280	ListSort_AgeAdj	-0.00447271905525584	0.953155394529425	0.993747921172449	0
281	ListSort_AgeAdj	0.0894994922123386	0.238857409024727	0.726960354205235	0
282	ListSort_AgeAdj	-0.00604613843895412	0.936706176945586	0.993747921172449	0
283	ListSort_AgeAdj	-0.186976477969198	0.0132258030668373	0.281013004913332	0
284	ListSort_AgeAdj	-0.0414388695046349	0.586104227153944	0.889064252734631	0
285	ListSort_AgeAdj	0.189379150281119	0.0120712929196915	0.267129841536393	0
286	ListSort_AgeAdj	-0.0180503331379523	0.812585765755073	0.962796241593625	0
287	ListSort_AgeAdj	-0.0437938851154659	0.564978178259379	0.875137128525059	0
288	ListSort_AgeAdj	-0.0891292759887837	0.240813539385712	0.728288208928435	0
289	ListSort_AgeAdj	0.076000125025052	0.317490235652651	0.774408209917849	0
290	ListSort_AgeAdj	0.0500381506559662	0.510788214861785	0.854318304070716	0
291	ListSort_AgeAdj	0.00497366342848077	0.947915821730677	0.993747921172449	0
292	ListSort_AgeAdj	-0.0314383954566149	0.679597423660443	0.927061143013944	0
293	ListSort_AgeAdj	-0.140480457163569	0.0637005712844996	0.449194588445963	0
294	ListSort_AgeAdj	-0.0882806755467377	0.245339457810701	0.728288208928435	0
295	ListSort_AgeAdj	-0.0758814165372643	0.318248911289376	0.774408209917849	0
296	ListSort_AgeAdj	-0.050777539123236	0.504554655252562	0.854318304070716	0
297	ListSort_AgeAdj	-0.021565689708608	0.776965492208088	0.957192514327173	0
298	ListSort_AgeAdj	0.124554964914629	0.100527668490965	0.537937558372128	0
299	ListSort_AgeAdj	-0.0642325898872991	0.398389861391447	0.815699085976906	0
300	ListSort_AgeAdj	0.041790967147723	0.582922689526766	0.885608986479667	0
301	ListSort_AgeAdj	0.0394965010524748	0.603797164538295	0.896826976355491	0
302	ListSort_AgeAdj	0.142191277426199	0.0605067702229507	0.442521571894547	0
303	ListSort_AgeAdj	0.243505659419378	0.00116541800557938	0.0917766679393764	0
304	ListSort_AgeAdj	0.0657430408400407	0.387367277859637	0.815699085976906	0
305	ListSort_AgeAdj	0.159168545586204	0.035383316470161	0.379040029843322	0
306	ListSort_AgeAdj	0.0440385720510145	0.562804162896015	0.87485193389091	0
307	ListSort_AgeAdj	0.139735921571595	0.0651329561841237	0.450649034068358	0
308	ListSort_AgeAdj	0.240457451585155	0.00134912941034417	0.0999942974725679	0
309	ListSort_AgeAdj	0.270712462746805	0.000290732239004886	0.0488430161528208	1
310	ListSort_AgeAdj	0.339670343268317	4.25161524399933e-06	0.00535703520743915	1
311	ListSort_AgeAdj	0.23212056853233	0.00199489981667368	0.125678688450442	0
312	ListSort_AgeAdj	0.180615462341163	0.0167613834372419	0.299735902336972	0
313	ListSort_AgeAdj	0.0502755020697906	0.508782838651029	0.854318304070716	0
314	ListSort_AgeAdj	0.13995626371843	0.0647063304313644	0.450441858251487	0
315	ListSort_AgeAdj	0.00329194476013704	0.965513116819411	0.993747921172449	0
316	ListSort_AgeAdj	0.0287876953323628	0.705300856564845	0.929468065468464	0
317	ListSort_AgeAdj	0.0479651017329608	0.528475846036869	0.865249917912502	0
318	ListSort_AgeAdj	0.0756241561524686	0.319897120226748	0.774998669095484	0
319	ListSort_AgeAdj	0.153586740775578	0.0424320961785562	0.405908998421078	0
320	ListSort_AgeAdj	-0.01625699746522	0.830911440152072	0.965819570656468	0
321	ListSort_AgeAdj	0.150079082141601	0.0474374088930541	0.41227307856397	0
322	ListSort_AgeAdj	0.075862827849249	0.318367819632894	0.774408209917849	0
323	ListSort_AgeAdj	0.0547219395324897	0.471984081702909	0.847436067187366	0
324	ListSort_AgeAdj	0.124498647963639	0.100682784836738	0.537937558372128	0
325	ListSort_AgeAdj	0.101198136040523	0.182677825334739	0.675189137800453	0
326	ListSort_AgeAdj	0.149670918924078	0.0480505752085711	0.413549135197897	0
327	ListSort_AgeAdj	0.0166134422668641	0.827261413241937	0.965819570656468	0
328	ListSort_AgeAdj	0.0595428866644279	0.433786680499756	0.829357140511484	0
329	ListSort_AgeAdj	0.229838749648054	0.00221513968496481	0.131088962566302	0
330	ListSort_AgeAdj	0.21734335880537	0.00386227504336911	0.171435564689367	0
331	ListSort_AgeAdj	0.172491055448687	0.0224523917774858	0.322800984382574	0
332	ListSort_AgeAdj	0.065441264474778	0.389554642160457	0.815699085976906	0
333	ListSort_AgeAdj	0.0834535661390084	0.272208074758186	0.739983115847497	0
334	ListSort_AgeAdj	0.114250176825748	0.132198013797207	0.58960800627987	0
335	ListSort_AgeAdj	0.0567832170016682	0.455431483235353	0.841413004217807	0
336	ListSort_AgeAdj	0.0237627227005858	0.754932168793749	0.947424833346737	0
337	ListSort_AgeAdj	0.0917754487329285	0.227075936169547	0.724081594643945	0
338	ListSort_AgeAdj	0.0597984341967914	0.431812627447817	0.829050122471489	0
339	ListSort_AgeAdj	-0.0338623655774783	0.656410555481873	0.920546825933342	0
340	ListSort_AgeAdj	0.0938867051858355	0.216519782560699	0.71676910494082	0
341	ListSort_AgeAdj	0.300227303658578	5.42097480380871e-05	0.0227680941759966	1
342	ListSort_AgeAdj	0.0339809176705493	0.655284673313755	0.920546825933342	0
343	ListSort_AgeAdj	0.0298157365709669	0.69529053036351	0.928975532314873	0
344	ListSort_AgeAdj	0.0829238762274325	0.275273536748822	0.742212648079386	0
345	ListSort_AgeAdj	0.0501082205189024	0.510195770637725	0.854318304070716	0
346	ListSort_AgeAdj	0.0432331660727947	0.569975144972312	0.877420504172405	0
347	ListSort_AgeAdj	0.13258181122494	0.0802818600850189	0.482840781418252	0
348	ListSort_AgeAdj	0.0174521850966132	0.818687323127937	0.962796241593625	0
349	ListSort_AgeAdj	0.0581181464517711	0.444886862989161	0.836029004274933	0
350	ListSort_AgeAdj	0.109521204611662	0.149079572994127	0.6091452447259	0
351	ListSort_AgeAdj	0.110810972913844	0.144321417698679	0.603128094459137	0
352	ListSort_AgeAdj	0.202327838672011	0.00724877352990525	0.225517398708163	0
353	ListSort_AgeAdj	0.00677206790325193	0.929125586514103	0.9921171517015	0
354	ListSort_AgeAdj	-0.0805630862735289	0.289219402619951	0.754613497561934	0
355	ListSort_AgeAdj	0.179727880035254	0.0173149617288613	0.299735902336972	0
356	ListSort_AgeAdj	0.238924045655034	0.00145122929853459	0.102348001387223	0
357	ListSort_AgeAdj	0.0938922173513816	0.216492688270679	0.71676910494082	0
358	ListSort_AgeAdj	0.11908875642489	0.116485513789323	0.563281535147179	0
359	ListSort_AgeAdj	0.0208558723009986	0.784123156163349	0.957192514327173	0
360	ListSort_AgeAdj	0.00232782414768997	0.975609616652551	0.993747921172449	0
1	CardSort_AgeAdj	-0.0242333443652069	0.750938319863947	0.944464829717306	0
2	CardSort_AgeAdj	-0.0876668614438519	0.250025940904364	0.73178324167131	0
3	CardSort_AgeAdj	0.103085790724433	0.175863103515679	0.66752621917874	0
4	CardSort_AgeAdj	-0.0382442055507902	0.616354983505407	0.901500444174134	0
5	CardSort_AgeAdj	0.0348144556234497	0.648345067858328	0.918914269405504	0
6	CardSort_AgeAdj	0.0183431000996794	0.8101455110985	0.962796241593625	0
7	CardSort_AgeAdj	-0.0316849356898838	0.678109151264396	0.927061143013944	0
8	CardSort_AgeAdj	0.0179235023411562	0.81440900280662	0.962796241593625	0
9	CardSort_AgeAdj	0.057967049845642	0.447394632131884	0.836689204279419	0
10	CardSort_AgeAdj	0.215608539264643	0.00427319721384777	0.179083550153425	0
11	CardSort_AgeAdj	0.0535227006000128	0.483036500097604	0.851934171736955	0
12	CardSort_AgeAdj	-0.0466078451147869	0.541397953620256	0.872745223555875	0
13	CardSort_AgeAdj	0.0225905772941288	0.767321646263661	0.95641327290481	0
14	CardSort_AgeAdj	0.0544418839806883	0.475541990948373	0.848100366022576	0
15	CardSort_AgeAdj	0.0571558459009769	0.453787383382667	0.841413004217807	0
16	CardSort_AgeAdj	0.070028770730012	0.358507530645517	0.806548098411838	0
17	CardSort_AgeAdj	0.0041166010733649	0.957006446411623	0.993747921172449	0
18	CardSort_AgeAdj	0.0534341772285419	0.483761611646385	0.851934171736955	0
19	CardSort_AgeAdj	0.0115081537025217	0.880201485194653	0.979183591441387	0
20	CardSort_AgeAdj	-0.0271090499791107	0.722529092108498	0.935360785242463	0
21	CardSort_AgeAdj	0.0385624482352293	0.613421739481569	0.900133468022818	0
22	CardSort_AgeAdj	0.156087249914437	0.0397136231895227	0.399074446783431	0
23	CardSort_AgeAdj	0.0210933433921226	0.782344106089165	0.957192514327173	0
24	CardSort_AgeAdj	-0.0165727529197737	0.828170279421934	0.965819570656468	0
25	CardSort_AgeAdj	0.0187295455840641	0.806223806828607	0.962796241593625	0
26	CardSort_AgeAdj	0.140422427426296	0.0645855697361419	0.450441858251487	0
27	CardSort_AgeAdj	0.00763787118983768	0.920323912483365	0.991024121623568	0
28	CardSort_AgeAdj	-0.0694373875067326	0.362590698014312	0.806619605128818	0
29	CardSort_AgeAdj	0.0788562088807835	0.300996401315518	0.76361725811455	0
30	CardSort_AgeAdj	0.0684005948095183	0.369818505113536	0.81109019398269	0
31	CardSort_AgeAdj	0.026766197711068	0.725897178109318	0.936903168609468	0
32	CardSort_AgeAdj	-0.0408613844283106	0.592416593478312	0.89250658829382	0
33	CardSort_AgeAdj	0.0728753896988096	0.339256667854368	0.790427714481987	0
34	CardSort_AgeAdj	0.0119956867733581	0.875166736323137	0.979183591441387	0
35	CardSort_AgeAdj	0.034526464121091	0.651061835228788	0.920546825933342	0
36	CardSort_AgeAdj	-0.021912487981985	0.774114876853897	0.957192514327173	0
37	CardSort_AgeAdj	-0.0109279729951037	0.886199250306329	0.98243841410598	0
38	CardSort_AgeAdj	0.0841826031824732	0.269418530502548	0.739983115847497	0
39	CardSort_AgeAdj	-0.0847262809285721	0.266327004511485	0.739983115847497	0
40	CardSort_AgeAdj	-0.0373554830313521	0.624578440527217	0.90303924336956	0
41	CardSort_AgeAdj	-0.045953185845217	0.547098742172876	0.87395385371302	0
42	CardSort_AgeAdj	-0.053432986041596	0.483771372872157	0.851934171736955	0
43	CardSort_AgeAdj	0.0178356636807783	0.815302217508876	0.962796241593625	0
44	CardSort_AgeAdj	0.193203673095286	0.0106409176613105	0.255382023871453	0
45	CardSort_AgeAdj	0.026632164579118	0.727215316587349	0.936903168609468	0
46	CardSort_AgeAdj	0.239441218606552	0.00146211430553176	0.102348001387223	0
47	CardSort_AgeAdj	-0.0195724631889927	0.797686622797837	0.960931395582711	0
48	CardSort_AgeAdj	0.0788223603142083	0.301204585145184	0.76361725811455	0
49	CardSort_AgeAdj	-0.0376963006137615	0.621419258446946	0.90292623040256	0
50	CardSort_AgeAdj	0.0525375724790815	0.491138750544731	0.854318304070716	0
51	CardSort_AgeAdj	0.0301524323642585	0.692871723854544	0.928731854383514	0
52	CardSort_AgeAdj	-0.00235773427131005	0.975368009717303	0.993747921172449	0
53	CardSort_AgeAdj	0.0700999742142507	0.358017851574233	0.806548098411838	0
54	CardSort_AgeAdj	-0.0401739599475487	0.598663204372688	0.893209754303833	0
55	CardSort_AgeAdj	-0.0288507641998766	0.705502385461018	0.929468065468464	0
56	CardSort_AgeAdj	-0.0171863906185048	0.821911860234974	0.964096442586513	0
57	CardSort_AgeAdj	0.0544484195247159	0.475488931100759	0.848100366022576	0
58	CardSort_AgeAdj	0.147990291691743	0.051319323440113	0.413836218857635	0
59	CardSort_AgeAdj	0.154640654484343	0.0416079597539277	0.400217726165102	0
60	CardSort_AgeAdj	-0.019589293323855	0.797516405259142	0.960931395582711	0
61	CardSort_AgeAdj	-0.0607359932752447	0.425960251408043	0.825697755084406	0
62	CardSort_AgeAdj	-0.063998740821036	0.401482176695279	0.815699085976906	0
63	CardSort_AgeAdj	0.0892562150228759	0.241509004718701	0.728288208928435	0
64	CardSort_AgeAdj	0.0914933260527004	0.22986717290284	0.724081594643945	0
65	CardSort_AgeAdj	-0.0348831819535395	0.647697421619529	0.918512944558927	0
66	CardSort_AgeAdj	0.152466688546871	0.0445970288822547	0.41227307856397	0
67	CardSort_AgeAdj	-0.0382528907781369	0.616274850801367	0.901500444174134	0
68	CardSort_AgeAdj	0.0943594296975956	0.21553804952213	0.71676910494082	0
69	CardSort_AgeAdj	0.0966033440360888	0.204773365303343	0.705921861237241	0
70	CardSort_AgeAdj	0.063953539417908	0.40181546775437	0.815699085976906	0
71	CardSort_AgeAdj	0.0294994799992944	0.699197293736146	0.928975532314873	0
72	CardSort_AgeAdj	0.00726605242341472	0.924190732145353	0.991024121623568	0
73	CardSort_AgeAdj	0.115923347547061	0.127695558598489	0.583010151530939	0
74	CardSort_AgeAdj	0.120173836789294	0.114220115877995	0.563281535147179	0
75	CardSort_AgeAdj	0.0622058836268442	0.414827528382791	0.820537968229697	0
76	CardSort_AgeAdj	0.190641192655757	0.0117435636864088	0.267129841536393	0
77	CardSort_AgeAdj	0.10304304550774	0.176043298007802	0.66752621917874	0
78	CardSort_AgeAdj	0.0902189163834897	0.236449688973436	0.726051796367401	0
79	CardSort_AgeAdj	0.0262683519886109	0.730797229485469	0.937836855444713	0
80	CardSort_AgeAdj	0.0588876479159567	0.440201674015473	0.833730792405621	0
81	CardSort_AgeAdj	0.0466166920223102	0.541321116362613	0.872745223555875	0
82	CardSort_AgeAdj	0.0302259152126001	0.692161165379762	0.928731854383514	0
83	CardSort_AgeAdj	0.0520052570503498	0.495546740686931	0.854318304070716	0
84	CardSort_AgeAdj	0.0354943069084671	0.641950121489239	0.914868059612261	0
85	CardSort_AgeAdj	0.0194868083869994	0.798553070623012	0.960931395582711	0
86	CardSort_AgeAdj	0.0370665721132394	0.627261847813838	0.905204524393823	0
87	CardSort_AgeAdj	-0.0155041313610247	0.839094656470916	0.966358936836602	0
88	CardSort_AgeAdj	0.095920157121979	0.208008944570211	0.71123818224821	0
89	CardSort_AgeAdj	0.0862852317619042	0.257596861803571	0.738502948515358	0
90	CardSort_AgeAdj	0.0580093291015901	0.447062844943953	0.836689204279419	0
91	CardSort_AgeAdj	-0.0179720038955338	0.813915902078995	0.962796241593625	0
92	CardSort_AgeAdj	0.045791196361311	0.548513881587037	0.87395385371302	0
93	CardSort_AgeAdj	0.0519737799073427	0.495808050220978	0.854318304070716	0
94	CardSort_AgeAdj	0.0327654978693038	0.667772854486304	0.921201249774004	0
95	CardSort_AgeAdj	-0.00233377459762681	0.975618246308774	0.993747921172449	0
96	CardSort_AgeAdj	0.161612360291084	0.0331325585685656	0.371084655967935	0
97	CardSort_AgeAdj	0.154693585052123	0.041537333317998	0.400217726165102	0
98	CardSort_AgeAdj	-0.00284351240881308	0.97029505926326	0.993747921172449	0
99	CardSort_AgeAdj	0.0018181572883468	0.981003927317783	0.994820884040569	0
100	CardSort_AgeAdj	0.0899527962980898	0.237840749501633	0.726495380295896	0
101	CardSort_AgeAdj	0.0780110852086259	0.306222730297695	0.76707880750516	0
102	CardSort_AgeAdj	0.0950935317380433	0.211972776682687	0.715416531122094	0
103	CardSort_AgeAdj	0.0747350079943043	0.327042538817732	0.780091075493078	0
104	CardSort_AgeAdj	0.0858120227239755	0.260225778919323	0.739983115847497	0
105	CardSort_AgeAdj	0.0778090797780073	0.307480727670999	0.767277957510433	0
106	CardSort_AgeAdj	-0.0391164265433197	0.608330345996202	0.898588787755235	0
107	CardSort_AgeAdj	0.110115670510507	0.148048659164644	0.608861250176107	0
108	CardSort_AgeAdj	0.0691246284591472	0.364761745688646	0.806729844604933	0
109	CardSort_AgeAdj	-0.0858760492800276	0.259869006139999	0.739983115847497	0
110	CardSort_AgeAdj	-0.011116022148161	0.884254519706467	0.980948483997269	0
111	CardSort_AgeAdj	0.0273773193592496	0.719897395757849	0.935124452221536	0
112	CardSort_AgeAdj	0.0123409136765579	0.871604596199329	0.979183591441387	0
113	CardSort_AgeAdj	0.137235601892573	0.0709546571126827	0.460839525577218	0
114	CardSort_AgeAdj	0.0693980025375947	0.362863650350308	0.806619605128818	0
115	CardSort_AgeAdj	-0.0140913850441314	0.853583943341406	0.972437403806665	0
116	CardSort_AgeAdj	-0.0687496962713392	0.367374959882517	0.807817052339993	0
117	CardSort_AgeAdj	-0.0436233518674929	0.567622714480689	0.876719703034248	0
118	CardSort_AgeAdj	-0.0669772890019206	0.379884209236753	0.815699085976906	0
119	CardSort_AgeAdj	0.00621806977981223	0.935098747948962	0.993443863756908	0
120	CardSort_AgeAdj	0.011579619531685	0.879463153019614	0.979183591441387	0
121	CardSort_AgeAdj	0.0281197761966627	0.712631186081617	0.930964535472097	0
122	CardSort_AgeAdj	-0.00923052609533464	0.903782943412115	0.988115551110929	0
123	CardSort_AgeAdj	0.103319054589148	0.174882170219013	0.66752621917874	0
124	CardSort_AgeAdj	0.0679227014926338	0.373179722386264	0.814915858243834	0
125	CardSort_AgeAdj	0.0838868679007023	0.271110386874778	0.739983115847497	0
126	CardSort_AgeAdj	0.111294527074415	0.143730218354207	0.603128094459137	0
127	CardSort_AgeAdj	0.0534005804714108	0.484036962155553	0.851934171736955	0
128	CardSort_AgeAdj	0.128490364299558	0.0910855121861122	0.517675554178314	0
129	CardSort_AgeAdj	0.144612569506044	0.0569308479453762	0.428255930812979	0
130	CardSort_AgeAdj	0.113474469044114	0.135997743095653	0.599711927773094	0
131	CardSort_AgeAdj	0.133908076551238	0.0781403410548536	0.475636858594761	0
132	CardSort_AgeAdj	0.113770824109105	0.134971605246666	0.598817685249291	0
133	CardSort_AgeAdj	0.0445324126818911	0.559571270384829	0.87395385371302	0
134	CardSort_AgeAdj	-0.0308128954108142	0.686494916312744	0.928386559551089	0
135	CardSort_AgeAdj	-0.00995378068200016	0.896284588852109	0.985494725658887	0
136	CardSort_AgeAdj	-0.0500003466173325	0.512335144152149	0.854318304070716	0
137	CardSort_AgeAdj	-0.0438774841151522	0.565366367158252	0.875137128525059	0
138	CardSort_AgeAdj	-0.064500878452247	0.397790756105123	0.815699085976906	0
139	CardSort_AgeAdj	0.0578679731390471	0.448172681676986	0.836689204279419	0
140	CardSort_AgeAdj	-0.0868190220258836	0.254653372780205	0.738465476877005	0
141	CardSort_AgeAdj	0.0184583412378679	0.808975528240917	0.962796241593625	0
142	CardSort_AgeAdj	0.0386323475488768	0.612778295952892	0.900133468022818	0
143	CardSort_AgeAdj	0.0799351490247622	0.294410218364483	0.756642534252364	0
144	CardSort_AgeAdj	0.0215385017935917	0.777868929095337	0.957192514327173	0
145	CardSort_AgeAdj	0.0254276303496805	0.739096720850646	0.940193708502588	0
146	CardSort_AgeAdj	0.0939991411675445	0.217303421797381	0.71676910494082	0
147	CardSort_AgeAdj	0.00998912334233451	0.895918402932564	0.985494725658887	0
148	CardSort_AgeAdj	0.0877513397960934	0.249568075963159	0.731763029560258	0
149	CardSort_AgeAdj	-0.0102358233894583	0.893362955846921	0.985494725658887	0
150	CardSort_AgeAdj	0.0702654498205625	0.356881458525565	0.806548098411838	0
151	CardSort_AgeAdj	-0.048624692642067	0.52402212406871	0.864157242477891	0
152	CardSort_AgeAdj	-0.0193801627022876	0.79963219703847	0.960931395582711	0
153	CardSort_AgeAdj	0.0245495469650193	0.747797309677378	0.942801167314204	0
154	CardSort_AgeAdj	-0.00807296924895566	0.915801380916175	0.989630994815077	0
155	CardSort_AgeAdj	0.126509347748488	0.0962253941980314	0.531771915304911	0
156	CardSort_AgeAdj	-0.102050157583388	0.18026734656998	0.670526371570289	0
157	CardSort_AgeAdj	-0.200420006497059	0.0080105279257449	0.231585590962568	0
158	CardSort_AgeAdj	0.0518349991313882	0.496961016493037	0.854318304070716	0
159	CardSort_AgeAdj	-0.0200215867598229	0.793147544660201	0.96025044630619	0
160	CardSort_AgeAdj	0.0287339904771812	0.706639496424488	0.929468065468464	0
161	CardSort_AgeAdj	0.075869503154275	0.319731893616485	0.774998669095484	0
162	CardSort_AgeAdj	0.18050331994574	0.0171511244658573	0.299735902336972	0
163	CardSort_AgeAdj	-0.0863016419863166	0.257506023487604	0.738502948515358	0
164	CardSort_AgeAdj	0.103799508322004	0.172874507088467	0.663388662644869	0
165	CardSort_AgeAdj	0.0475030649718903	0.533650254786444	0.867982216620659	0
166	CardSort_AgeAdj	-0.0521654746451415	0.494217814448358	0.854318304070716	0
167	CardSort_AgeAdj	0.0451498600684353	0.554134118899151	0.87395385371302	0
168	CardSort_AgeAdj	0.0447178254498052	0.557935860265886	0.87395385371302	0
169	CardSort_AgeAdj	0.0570209440696578	0.454855417614803	0.841413004217807	0
170	CardSort_AgeAdj	0.0246124033703995	0.747173415582481	0.942801167314204	0
171	CardSort_AgeAdj	0.0422532734066891	0.57986018004115	0.88506823361823	0
172	CardSort_AgeAdj	0.179602986290762	0.0177224799397654	0.299735902336972	0
173	CardSort_AgeAdj	0.017923968088606	0.814404267345302	0.962796241593625	0
174	CardSort_AgeAdj	-0.0207819784078107	0.785478517307824	0.957192514327173	0
175	CardSort_AgeAdj	0.026845670319146	0.725115990464447	0.936903168609468	0
176	CardSort_AgeAdj	0.0219299163121096	0.773940059137073	0.957192514327173	0
177	CardSort_AgeAdj	0.0220734526076119	0.772500727789547	0.957192514327173	0
178	CardSort_AgeAdj	0.0777911217332969	0.307592726058502	0.767277957510433	0
179	CardSort_AgeAdj	-0.148029935371034	0.051256291588239	0.413836218857635	0
180	CardSort_AgeAdj	0.00429081852261181	0.955188788017101	0.993747921172449	0
181	CardSort_AgeAdj	-0.0666274830069238	0.382383380611228	0.815699085976906	0
182	CardSort_AgeAdj	-0.0919510878628308	0.22753460484932	0.724081594643945	0
183	CardSort_AgeAdj	0.016319293022971	0.830758470232493	0.965819570656468	0
184	CardSort_AgeAdj	-0.0483293062791657	0.526549152861504	0.864635487278729	0
185	CardSort_AgeAdj	-0.0846492405465833	0.2667636030489	0.739983115847497	0
186	CardSort_AgeAdj	-0.0246168053572185	0.747129728909343	0.942801167314204	0
187	CardSort_AgeAdj	-0.045131406803288	0.554296243389523	0.87395385371302	0
188	CardSort_AgeAdj	-0.0072303057589208	0.924562583308337	0.991024121623568	0
189	CardSort_AgeAdj	-0.0494854102226643	0.51669399605068	0.857544826773126	0
190	CardSort_AgeAdj	0.108019292184056	0.155969899765435	0.628870635854236	0
191	CardSort_AgeAdj	0.0578611413952004	0.448226359435403	0.836689204279419	0
192	CardSort_AgeAdj	-0.0131632079143053	0.863130471665816	0.976193431928777	0
193	CardSort_AgeAdj	0.0602709026340595	0.429518438688661	0.82814572723445	0
194	CardSort_AgeAdj	-0.0587400884838429	0.441350163225025	0.834986795290588	0
195	CardSort_AgeAdj	0.0761310730854803	0.318061496043436	0.774408209917849	0
196	CardSort_AgeAdj	0.0177298624391351	0.816378406178051	0.962796241593625	0
197	CardSort_AgeAdj	-0.00291868154611656	0.96951017400442	0.993747921172449	0
198	CardSort_AgeAdj	-0.0630848603417676	0.408252559919236	0.817226977991133	0
199	CardSort_AgeAdj	-0.0263511707885686	0.729981322976138	0.937836855444713	0
200	CardSort_AgeAdj	-0.0182273058400669	0.811321533198864	0.962796241593625	0
201	CardSort_AgeAdj	-0.0358385701137143	0.638721820245287	0.913126869449048	0
202	CardSort_AgeAdj	-0.0115980763661139	0.879272487488023	0.979183591441387	0
203	CardSort_AgeAdj	-0.0157492203029272	0.836586347142586	0.966358936836602	0
204	CardSort_AgeAdj	0.037765172175114	0.620781695644693	0.90292623040256	0
205	CardSort_AgeAdj	0.00287652253964217	0.969950377478043	0.993747921172449	0
206	CardSort_AgeAdj	0.0393146379862583	0.60651320800503	0.897891116197445	0
207	CardSort_AgeAdj	0.00319372616160456	0.966638526300061	0.993747921172449	0
208	CardSort_AgeAdj	0.181027031378395	0.0168261986788033	0.299735902336972	0
209	CardSort_AgeAdj	0.159170264543786	0.0359175173926289	0.380303125333718	0
210	CardSort_AgeAdj	0.0602925661943207	0.429352321917277	0.82814572723445	0
211	CardSort_AgeAdj	0.0364903354663652	0.632628532018082	0.908907583059046	0
212	CardSort_AgeAdj	0.0202642358193054	0.790698082914223	0.96025044630619	0
213	CardSort_AgeAdj	0.134874398620402	0.0759955540048243	0.471182748968161	0
214	CardSort_AgeAdj	0.0433029446382808	0.570473568795014	0.877651644300022	0
215	CardSort_AgeAdj	0.0855407182210696	0.261741286433652	0.739983115847497	0
216	CardSort_AgeAdj	-0.0255924299677959	0.737467430569094	0.94006364053643	0
217	CardSort_AgeAdj	0.0534637419302633	0.483519376540019	0.851934171736955	0
218	CardSort_AgeAdj	0.128077361885185	0.0921386153253577	0.520603835470631	0
219	CardSort_AgeAdj	-0.136373862911568	0.0727619245246646	0.466565012219223	0
220	CardSort_AgeAdj	-0.162106759465625	0.0325916296718702	0.370673408460491	0
221	CardSort_AgeAdj	-0.0883121507834374	0.246543257398086	0.728365892543673	0
222	CardSort_AgeAdj	-0.0415311578702377	0.586359042874983	0.889064252734631	0
223	CardSort_AgeAdj	0.0467672260189013	0.540014524834575	0.872745223555875	0
224	CardSort_AgeAdj	0.0763721976263186	0.316526693376189	0.774408209917849	0
225	CardSort_AgeAdj	0.0880561759048032	0.247920722748052	0.730713709152154	0
226	CardSort_AgeAdj	0.176765083462411	0.0196329535736086	0.309219018784335	0
227	CardSort_AgeAdj	-0.00128059592536542	0.986619726731695	0.995308931690901	0
228	CardSort_AgeAdj	0.0307904379977872	0.686711384102183	0.928386559551089	0
229	CardSort_AgeAdj	-0.033478137821197	0.660989853282416	0.920546825933342	0
230	CardSort_AgeAdj	0.13462697158577	0.0765401401727271	0.472075822901155	0
231	CardSort_AgeAdj	-0.0666046005333445	0.382547210722829	0.815699085976906	0
232	CardSort_AgeAdj	-0.0462684674246516	0.544349589617197	0.87395385371302	0
233	CardSort_AgeAdj	-0.0296414723429676	0.697819942144933	0.928975532314873	0
234	CardSort_AgeAdj	-0.00295892401382581	0.969089990667758	0.993747921172449	0
235	CardSort_AgeAdj	-0.0319284156908877	0.675774770715645	0.925548082122646	0
236	CardSort_AgeAdj	0.0626119816947246	0.411782133331055	0.818368277597996	0
237	CardSort_AgeAdj	0.0330881745743501	0.664698200306083	0.920857319830307	0
238	CardSort_AgeAdj	0.185950271663395	0.014024406799736	0.287230495019409	0
239	CardSort_AgeAdj	0.0661788265589173	0.385603370582782	0.815699085976906	0
240	CardSort_AgeAdj	0.103055584294471	0.175990426018641	0.66752621917874	0
241	CardSort_AgeAdj	-0.0360716355493869	0.63654010890162	0.911409701381866	0
242	CardSort_AgeAdj	-0.0294941595845036	0.699248921840399	0.928975532314873	0
243	CardSort_AgeAdj	-0.109981240851281	0.148547283570976	0.6091452447259	0
244	CardSort_AgeAdj	-0.0308513346439638	0.686124458356892	0.928386559551089	0
245	CardSort_AgeAdj	0.0325493946169077	0.669835112582052	0.921892126546571	0
246	CardSort_AgeAdj	0.0803258776423964	0.292048890033809	0.754677092141573	0
247	CardSort_AgeAdj	-0.078864336135606	0.300946429210606	0.76361725811455	0
248	CardSort_AgeAdj	0.0630702901254172	0.408361044813235	0.817226977991133	0
249	CardSort_AgeAdj	0.0329391034554977	0.666117946963304	0.921201249774004	0
250	CardSort_AgeAdj	-0.0326855278896225	0.668535713600372	0.921201249774004	0
251	CardSort_AgeAdj	-0.00243978840271863	0.97451104869983	0.993747921172449	0
252	CardSort_AgeAdj	0.00195613981018092	0.97956259010595	0.993870572680959	0
253	CardSort_AgeAdj	0.0224464468743446	0.768764109964223	0.957192514327173	0
254	CardSort_AgeAdj	0.00888199711279483	0.907399404809273	0.988402414024603	0
255	CardSort_AgeAdj	0.116379282558412	0.126193933783321	0.581368762584954	0
256	CardSort_AgeAdj	0.086143597203429	0.258381791572105	0.73907163991113	0
257	CardSort_AgeAdj	0.0174599819572854	0.819125125855402	0.962796241593625	0
258	CardSort_AgeAdj	0.118232949282501	0.120228884254204	0.576001498708353	0
259	CardSort_AgeAdj	0.064637218749862	0.396791973890957	0.815699085976906	0
260	CardSort_AgeAdj	0.0312567761938363	0.682221584375921	0.928386559551089	0
261	CardSort_AgeAdj	0.0571071773153281	0.454172536734487	0.841413004217807	0
262	CardSort_AgeAdj	0.0698652704078807	0.359633530725684	0.806548098411838	0
263	CardSort_AgeAdj	0.00870230081378839	0.90926474638143	0.988402414024603	0
264	CardSort_AgeAdj	0.0390140495672129	0.60926984543666	0.898922722775399	0
265	CardSort_AgeAdj	-0.0596859665536345	0.434017718504538	0.829357140511484	0
266	CardSort_AgeAdj	-0.0292757307268378	0.701369693735396	0.92925953113207	0
267	CardSort_AgeAdj	-0.0519118458438405	0.496322412601529	0.854318304070716	0
268	CardSort_AgeAdj	0.0190979886340521	0.802489284809939	0.962267706319738	0
269	CardSort_AgeAdj	-0.0593761381827244	0.436411788588754	0.829357140511484	0
270	CardSort_AgeAdj	-0.0558949828683454	0.463824334697431	0.844856070203552	0
271	CardSort_AgeAdj	0.0626409814701486	0.411565163452701	0.818368277597996	0
272	CardSort_AgeAdj	0.0828760596139484	0.276947464561915	0.742964947042529	0
273	CardSort_AgeAdj	-0.0294487516435949	0.699689606315164	0.928987253906329	0
274	CardSort_AgeAdj	-0.112764553245217	0.138480120961168	0.599734139825172	0
275	CardSort_AgeAdj	-0.0927132593284825	0.223688082712321	0.720836276771163	0
276	CardSort_AgeAdj	0.179297365574641	0.0179201516298903	0.301058547382158	0
277	CardSort_AgeAdj	-0.124878407421802	0.100627396190968	0.537937558372128	0
278	CardSort_AgeAdj	0.0123823591550528	0.87117712310942	0.979183591441387	0
279	CardSort_AgeAdj	0.127783147306789	0.0928947206763607	0.523634233984275	0
280	CardSort_AgeAdj	0.0509694988051605	0.504183280299245	0.854318304070716	0
281	CardSort_AgeAdj	-0.0344107822854594	0.652154416821927	0.920546825933342	0
282	CardSort_AgeAdj	0.0699068378964095	0.359347053660499	0.806548098411838	0
283	CardSort_AgeAdj	0.0466398284281237	0.541120197320861	0.872745223555875	0
284	CardSort_AgeAdj	0.0617426510832756	0.418317446851379	0.824548533356128	0
285	CardSort_AgeAdj	0.0955623067328887	0.209718318355117	0.714175894939048	0
286	CardSort_AgeAdj	-0.0070567315717923	0.926368402556367	0.991120763742408	0
287	CardSort_AgeAdj	0.163494570026512	0.0311131089588012	0.359656121909078	0
288	CardSort_AgeAdj	0.0485686405499325	0.524501175228285	0.864157242477891	0
289	CardSort_AgeAdj	0.00225769691420081	0.97641282287193	0.993747921172449	0
290	CardSort_AgeAdj	0.163854283947887	0.0307393294593966	0.358625510359627	0
291	CardSort_AgeAdj	0.0379889059767993	0.618712480664158	0.902797174607923	0
292	CardSort_AgeAdj	-0.0470386173291659	0.53766288614371	0.872447181636928	0
293	CardSort_AgeAdj	0.0768917806132509	0.313235852906209	0.770101804218191	0
294	CardSort_AgeAdj	-0.0461559658287939	0.545329785359421	0.87395385371302	0
295	CardSort_AgeAdj	0.000188889074390344	0.998026307703957	0.998855402358158	0
296	CardSort_AgeAdj	0.0168594015779494	0.825245411818841	0.965748503046703	0
297	CardSort_AgeAdj	-0.0227672674906682	0.765554412947599	0.955432245704079	0
298	CardSort_AgeAdj	0.0757737494850086	0.320344800610125	0.774998669095484	0
299	CardSort_AgeAdj	0.0838374446641749	0.271393831813402	0.739983115847497	0
300	CardSort_AgeAdj	-0.0943664313775023	0.215503843838359	0.71676910494082	0
301	CardSort_AgeAdj	0.093141295719599	0.221548196638991	0.719008690041106	0
302	CardSort_AgeAdj	0.00988116638023946	0.897037015542256	0.985494725658887	0
303	CardSort_AgeAdj	0.154687301507778	0.0415457123242258	0.400217726165102	0
304	CardSort_AgeAdj	0.13483366145001	0.0760850002984451	0.471182748968161	0
305	CardSort_AgeAdj	0.148405187491527	0.0506628320623238	0.413836218857635	0
306	CardSort_AgeAdj	0.0631867696382888	0.40749425368262	0.817226977991133	0
307	CardSort_AgeAdj	0.164518818140046	0.0300588582111031	0.35562592813136	0
308	CardSort_AgeAdj	0.256777338082313	0.000625654041623071	0.064559293134181	0
309	CardSort_AgeAdj	0.161264111151368	0.0335181384359196	0.373742074595209	0
310	CardSort_AgeAdj	0.0835412097573018	0.273096971769599	0.741549298643401	0
311	CardSort_AgeAdj	0.187019619510324	0.0134728684753381	0.282930237982101	0
312	CardSort_AgeAdj	0.0809060244825853	0.288566159664052	0.754613497561934	0
313	CardSort_AgeAdj	-0.0155180215498098	0.83895245679405	0.966358936836602	0
314	CardSort_AgeAdj	-0.00991878809122391	0.896647169273279	0.985494725658887	0
315	CardSort_AgeAdj	-0.00382596791202059	0.96003919045248	0.993747921172449	0
316	CardSort_AgeAdj	-0.131451204224701	0.0838139271154335	0.491992234851756	0
317	CardSort_AgeAdj	-0.0337942538377631	0.657989791343249	0.920546825933342	0
318	CardSort_AgeAdj	-0.0703896484253259	0.35603001406776	0.806105692228892	0
319	CardSort_AgeAdj	0.110684308270975	0.145953489319987	0.605337371130059	0
320	CardSort_AgeAdj	-0.0832673962647175	0.274677635194689	0.742212648079386	0
321	CardSort_AgeAdj	0.00461699543819455	0.951786323219887	0.993747921172449	0
322	CardSort_AgeAdj	-0.0192065333016925	0.80138992905973	0.961667914871675	0
323	CardSort_AgeAdj	0.128360767604902	0.0914149292100593	0.517675554178314	0
324	CardSort_AgeAdj	0.00219504678539566	0.977067175761124	0.993747921172449	0
325	CardSort_AgeAdj	-0.0692453727244667	0.363922635211901	0.806619605128818	0
326	CardSort_AgeAdj	0.0875275436127867	0.25078230067357	0.73229594171193	0
327	CardSort_AgeAdj	0.0296380590743151	0.697853039922298	0.928975532314873	0
328	CardSort_AgeAdj	0.155621350212914	0.040315642785721	0.399074446783431	0
329	CardSort_AgeAdj	-0.134266409716547	0.0773393786131319	0.474622125421713	0
330	CardSort_AgeAdj	0.0697181704761813	0.360648463604727	0.806619605128818	0
331	CardSort_AgeAdj	0.0302473082295343	0.691954351359622	0.928731854383514	0
332	CardSort_AgeAdj	0.02496785276278	0.743648429948842	0.942801167314204	0
333	CardSort_AgeAdj	0.029684270254025	0.697404987816712	0.928975532314873	0
334	CardSort_AgeAdj	-0.0266504734763538	0.727035211855863	0.936903168609468	0
335	CardSort_AgeAdj	0.158225313438765	0.0370469999313365	0.385778676970942	0
336	CardSort_AgeAdj	-0.00693180131412114	0.927668376704656	0.991383446350519	0
337	CardSort_AgeAdj	-0.0762729491310177	0.317157844244011	0.774408209917849	0
338	CardSort_AgeAdj	0.0544921259418797	0.475134176403027	0.848100366022576	0
339	CardSort_AgeAdj	-0.0451507362158115	0.55412642192039	0.87395385371302	0
340	CardSort_AgeAdj	0.0747342953734131	0.327047164473498	0.780091075493078	0
341	CardSort_AgeAdj	0.0929925345875516	0.22229024479196	0.719070097284337	0
342	CardSort_AgeAdj	0.0419915986081762	0.582211318990101	0.885608986479667	0
343	CardSort_AgeAdj	-0.0269122936801152	0.724461324784956	0.9367073055198	0
344	CardSort_AgeAdj	-0.115424564510917	0.129354041942429	0.585204817224925	0
345	CardSort_AgeAdj	0.0030518675220783	0.968119573103834	0.993747921172449	0
346	CardSort_AgeAdj	0.0951521767121687	0.211689791880747	0.715416531122094	0
347	CardSort_AgeAdj	-0.0441333286772828	0.563099141575816	0.87485193389091	0
348	CardSort_AgeAdj	0.161635933636841	0.0331065948053973	0.371084655967935	0
349	CardSort_AgeAdj	0.13598629026331	0.0735868410435256	0.466868828559842	0
350	CardSort_AgeAdj	-0.0446401440568359	0.558620758701517	0.87395385371302	0
351	CardSort_AgeAdj	0.0696795195557561	0.360915435339435	0.806619605128818	0
352	CardSort_AgeAdj	0.171083926558272	0.0239984728778151	0.323401880492482	0
353	CardSort_AgeAdj	0.178044979868689	0.0187503094424583	0.306823245422044	0
354	CardSort_AgeAdj	0.170671119220535	0.0243459178721626	0.324717029907015	0
355	CardSort_AgeAdj	0.111146573502567	0.144266893419635	0.603128094459137	0
356	CardSort_AgeAdj	0.172228650491519	0.0230572131701838	0.322800984382574	0
357	CardSort_AgeAdj	-0.0116111371679775	0.879137569045337	0.979183591441387	0
358	CardSort_AgeAdj	0.0174339248409785	0.819390440297469	0.962796241593625	0
359	CardSort_AgeAdj	-0.0444339992727768	0.560440249047714	0.87395385371302	0
360	CardSort_AgeAdj	-0.0445854349764331	0.559103358592794	0.87395385371302	0
1	Flanker_AgeAdj	-0.11796542571508	0.119997008192889	0.575985639325869	0
2	Flanker_AgeAdj	-0.0929066215431421	0.221375769700955	0.719008690041106	0
3	Flanker_AgeAdj	0.0215092856764098	0.777533582558605	0.957192514327173	0
4	Flanker_AgeAdj	-0.05925092771453	0.436048320770414	0.829357140511484	0
5	Flanker_AgeAdj	-0.072956530294179	0.337313461132639	0.789257123541552	0
6	Flanker_AgeAdj	-0.134574218176172	0.0758026178148096	0.471182748968161	0
7	Flanker_AgeAdj	-0.256473205489863	0.000612552462808016	0.064559293134181	0
8	Flanker_AgeAdj	-0.081853094854472	0.281541543246574	0.746872003240863	0
9	Flanker_AgeAdj	-0.0658954327604685	0.386265522902031	0.815699085976906	0
10	Flanker_AgeAdj	0.135699563407385	0.0733633776218238	0.466868828559842	0
11	Flanker_AgeAdj	-0.0335933490888534	0.658968256680753	0.920546825933342	0
12	Flanker_AgeAdj	-0.0933698150147544	0.219071244343493	0.71676910494082	0
13	Flanker_AgeAdj	-0.00107899083853153	0.988693221856388	0.996602767631239	0
14	Flanker_AgeAdj	0.0898428700744427	0.237053044999188	0.726051796367401	0
15	Flanker_AgeAdj	0.102345764315664	0.17773998908692	0.668771183370171	0
16	Flanker_AgeAdj	0.0517001189989389	0.496832787435688	0.854318304070716	0
17	Flanker_AgeAdj	-0.00398921714317615	0.958214436537452	0.993747921172449	0
18	Flanker_AgeAdj	-0.0276054773364596	0.716875183792967	0.932240366163483	0
19	Flanker_AgeAdj	-0.0800539771787146	0.292287635686577	0.754677092141573	0
20	Flanker_AgeAdj	-0.0181452042578126	0.811619034726384	0.962796241593625	0
21	Flanker_AgeAdj	-0.119271477117106	0.115921979850549	0.563281535147179	0
22	Flanker_AgeAdj	-0.168571774046773	0.0257476440142967	0.331041137326672	0
23	Flanker_AgeAdj	-0.0136544138750739	0.857666975173103	0.974006659502577	0
24	Flanker_AgeAdj	0.000420857027879676	0.995589702207582	0.998341002572501	0
25	Flanker_AgeAdj	0.0412343355862875	0.587956044727312	0.889879419046742	0
26	Flanker_AgeAdj	0.0869975205232303	0.252294784139487	0.735859787073505	0
27	Flanker_AgeAdj	0.0478334003567042	0.529609901109604	0.865249917912502	0
28	Flanker_AgeAdj	-0.0526992142317054	0.488541447999406	0.854318304070716	0
29	Flanker_AgeAdj	-0.0119733540668492	0.875037492126301	0.979183591441387	0
30	Flanker_AgeAdj	-0.0142280872751901	0.85175433300027	0.971339670899235	0
31	Flanker_AgeAdj	-0.0936805144659646	0.217535022992315	0.71676910494082	0
32	Flanker_AgeAdj	-0.0805220106285725	0.289466151381056	0.754613497561934	0
33	Flanker_AgeAdj	-0.0334316538612605	0.660507497350041	0.920546825933342	0
34	Flanker_AgeAdj	-0.0926111768134705	0.222854661102804	0.719070097284337	0
35	Flanker_AgeAdj	-0.051208215600838	0.500942164183179	0.854318304070716	0
36	Flanker_AgeAdj	-0.137910595324876	0.0687562825251728	0.453727512384153	0
37	Flanker_AgeAdj	0.0836092247867787	0.271311655631183	0.739983115847497	0
38	Flanker_AgeAdj	0.0644270287593496	0.396960524030222	0.815699085976906	0
39	Flanker_AgeAdj	-0.176421098531302	0.0195196391814581	0.309219018784335	0
40	Flanker_AgeAdj	-0.133849189583269	0.0774086085509222	0.474622125421713	0
41	Flanker_AgeAdj	-0.19229102083073	0.010791513489653	0.256552962206846	0
42	Flanker_AgeAdj	-0.140131952971654	0.0643678017394822	0.450441858251487	0
43	Flanker_AgeAdj	-0.123253075605079	0.104162098258125	0.539867620805164	0
44	Flanker_AgeAdj	0.0697484654472112	0.359042719049868	0.806548098411838	0
45	Flanker_AgeAdj	0.00381963163044956	0.959989272076916	0.993747921172449	0
46	Flanker_AgeAdj	0.0248752462898603	0.743848734444765	0.942801167314204	0
47	Flanker_AgeAdj	0.0837788047417973	0.270337349365507	0.739983115847497	0
48	Flanker_AgeAdj	0.0117362675508628	0.877492333383849	0.979183591441387	0
49	Flanker_AgeAdj	-0.115354182621569	0.128476898880979	0.584407554476655	0
50	Flanker_AgeAdj	-0.0947986905069932	0.212069900296906	0.715416531122094	0
51	Flanker_AgeAdj	-0.0350069877289161	0.645572810355137	0.917565415733189	0
52	Flanker_AgeAdj	0.0372445783404021	0.624602143330612	0.90303924336956	0
53	Flanker_AgeAdj	-0.0249201940460542	0.743402032039729	0.942801167314204	0
54	Flanker_AgeAdj	-0.0565866024147521	0.456996239761537	0.842166135684737	0
55	Flanker_AgeAdj	-0.164102336850879	0.0300033959646348	0.35562592813136	0
56	Flanker_AgeAdj	-0.0726181605275698	0.339564991823539	0.790427714481987	0
57	Flanker_AgeAdj	-0.166368964804457	0.0277756452642916	0.346508049831756	0
58	Flanker_AgeAdj	-0.0724106688011023	0.340950367318222	0.790427714481987	0
59	Flanker_AgeAdj	-0.0230155079144024	0.762404578383485	0.95405484186452	0
60	Flanker_AgeAdj	-0.0861986617092379	0.256693176884505	0.738502948515358	0
61	Flanker_AgeAdj	-0.0247686181717888	0.744908773822854	0.942801167314204	0
62	Flanker_AgeAdj	-0.0834821589996272	0.272043261482444	0.739983115847497	0
63	Flanker_AgeAdj	0.00457182129819939	0.952118679053547	0.993747921172449	0
64	Flanker_AgeAdj	-0.0197157585169117	0.795657593350056	0.960931395582711	0
65	Flanker_AgeAdj	-0.0758960432193213	0.318155367430386	0.774408209917849	0
66	Flanker_AgeAdj	0.0823948850445526	0.278358180853332	0.744652458333755	0
67	Flanker_AgeAdj	0.0133326995972175	0.860986256415341	0.97554429905064	0
68	Flanker_AgeAdj	-0.0574258931026396	0.450337660788581	0.839386764191733	0
69	Flanker_AgeAdj	-0.0167870458868802	0.825485029985158	0.965748503046703	0
70	Flanker_AgeAdj	-0.0194261306024452	0.798594908442205	0.960931395582711	0
71	Flanker_AgeAdj	0.0619141010481531	0.415668897632883	0.821557350615579	0
72	Flanker_AgeAdj	-0.124725997753313	0.100057742186076	0.537937558372128	0
73	Flanker_AgeAdj	0.0189605157717279	0.803322939180435	0.962267706319738	0
74	Flanker_AgeAdj	0.0400090637888862	0.599105184387273	0.893340274944337	0
75	Flanker_AgeAdj	-0.0817138551936801	0.282363604622952	0.747101438702623	0
76	Flanker_AgeAdj	0.0456677130835023	0.548432373119777	0.87395385371302	0
77	Flanker_AgeAdj	-0.00879240096646582	0.908063709024489	0.988402414024603	0
78	Flanker_AgeAdj	-0.119702612162872	0.114600723750682	0.563281535147179	0
79	Flanker_AgeAdj	0.108770261636042	0.151904066115675	0.616422297280999	0
80	Flanker_AgeAdj	-0.0523881184055487	0.491115230747382	0.854318304070716	0
81	Flanker_AgeAdj	-0.016428669311389	0.82915304846294	0.965819570656468	0
82	Flanker_AgeAdj	-0.0642453471591369	0.398295987466931	0.815699085976906	0
83	Flanker_AgeAdj	-0.111093029214133	0.143296415669052	0.603128094459137	0
84	Flanker_AgeAdj	-0.0217614534412276	0.774994717201976	0.957192514327173	0
85	Flanker_AgeAdj	-0.0013915537114154	0.985418186814359	0.995308931690901	0
86	Flanker_AgeAdj	0.00473162840508501	0.950447095695067	0.993747921172449	0
87	Flanker_AgeAdj	-0.0999299739955271	0.188250704914151	0.683855312519218	0
88	Flanker_AgeAdj	0.0359685774856615	0.636525280962259	0.911409701381866	0
89	Flanker_AgeAdj	0.150195370528502	0.0472639123188073	0.41227307856397	0
90	Flanker_AgeAdj	0.0639853113181814	0.400212060345976	0.815699085976906	0
91	Flanker_AgeAdj	-0.0332440322561543	0.662295327228879	0.920546825933342	0
92	Flanker_AgeAdj	-0.0507759397724504	0.504568095849871	0.854318304070716	0
93	Flanker_AgeAdj	-0.0121838963491683	0.872858493336764	0.979183591441387	0
94	Flanker_AgeAdj	-0.135887568169393	0.0729621419627158	0.466661415599096	0
95	Flanker_AgeAdj	0.0180397841746454	0.812693276581946	0.962796241593625	0
96	Flanker_AgeAdj	-0.0505402138160162	0.506551130238493	0.854318304070716	0
97	Flanker_AgeAdj	0.00314340492946584	0.967068344338336	0.993747921172449	0
98	Flanker_AgeAdj	-0.0441275019477494	0.562015023723104	0.874785583559124	0
99	Flanker_AgeAdj	0.0561182425669371	0.460735713272196	0.844856070203552	0
100	Flanker_AgeAdj	0.0650864516240935	0.392135934761359	0.815699085976906	0
101	Flanker_AgeAdj	-0.0505255063996959	0.506674990223716	0.854318304070716	0
102	Flanker_AgeAdj	-0.0251337624073317	0.74128070660496	0.942496155723763	0
103	Flanker_AgeAdj	-0.0888529122060529	0.242281049205737	0.728288208928435	0
104	Flanker_AgeAdj	0.0237833857201794	0.754725850458046	0.947424833346737	0
105	Flanker_AgeAdj	-0.00863720882867228	0.909679499151694	0.988402414024603	0
106	Flanker_AgeAdj	-0.00133692233726522	0.985990598551417	0.995308931690901	0
107	Flanker_AgeAdj	0.150189125514473	0.0472732161131349	0.41227307856397	0
108	Flanker_AgeAdj	0.0957739294398108	0.207384276450271	0.710668660945735	0
109	Flanker_AgeAdj	-0.0207202303823778	0.785493026661566	0.957192514327173	0
110	Flanker_AgeAdj	-0.122538027585426	0.106201843830873	0.546433088545935	0
111	Flanker_AgeAdj	-0.0759103615679883	0.318063812792425	0.774408209917849	0
112	Flanker_AgeAdj	0.0645362100066723	0.396159269332337	0.815699085976906	0
113	Flanker_AgeAdj	-0.0373711663147668	0.623424514318062	0.90303924336956	0
114	Flanker_AgeAdj	-0.126145971899576	0.0962229923141648	0.531771915304911	0
115	Flanker_AgeAdj	-0.0407714374526964	0.592156921672449	0.89250658829382	0
116	Flanker_AgeAdj	-0.0132980715639032	0.86134367674114	0.97554429905064	0
117	Flanker_AgeAdj	-0.0526062951988402	0.48930943740204	0.854318304070716	0
118	Flanker_AgeAdj	-0.182823447474585	0.0154506138353378	0.29056378257501	0
119	Flanker_AgeAdj	0.0156994343056593	0.836628167664626	0.966358936836602	0
120	Flanker_AgeAdj	-0.142306649449605	0.0602962134555636	0.442521571894547	0
121	Flanker_AgeAdj	-0.0734992781641801	0.333721902579912	0.785961864019981	0
122	Flanker_AgeAdj	-0.0808477671459454	0.287513134439486	0.754613497561934	0
123	Flanker_AgeAdj	0.0621213145639244	0.414106971254359	0.820537968229697	0
124	Flanker_AgeAdj	0.170173713990015	0.0243537772430261	0.324717029907015	0
125	Flanker_AgeAdj	0.040641330053213	0.593340121425986	0.89250658829382	0
126	Flanker_AgeAdj	-0.0612334326878014	0.420823827125193	0.824548533356128	0
127	Flanker_AgeAdj	-0.0381302413551556	0.616383041790489	0.901500444174134	0
128	Flanker_AgeAdj	0.0504944265826963	0.506936783931887	0.854318304070716	0
129	Flanker_AgeAdj	0.0536395013642904	0.480806204624972	0.851934171736955	0
130	Flanker_AgeAdj	0.0084449606244249	0.91168161316905	0.989358119230117	0
131	Flanker_AgeAdj	-0.0212221134509426	0.780427747428696	0.957192514327173	0
132	Flanker_AgeAdj	-0.116643718657584	0.12423322234751	0.578579891300725	0
133	Flanker_AgeAdj	0.00141608372584428	0.985161170821359	0.995308931690901	0
134	Flanker_AgeAdj	-0.0257034781854464	0.735631417650707	0.940056375496846	0
135	Flanker_AgeAdj	-0.0253857357865989	0.738780418368842	0.940193708502588	0
136	Flanker_AgeAdj	-0.0741171345259151	0.329663203951117	0.782495683369543	0
137	Flanker_AgeAdj	-0.0835335822939525	0.271747020811714	0.739983115847497	0
138	Flanker_AgeAdj	-0.105577894180958	0.164363548499174	0.644879104611933	0
139	Flanker_AgeAdj	0.0057823030398398	0.939462750223869	0.993747921172449	0
140	Flanker_AgeAdj	-0.0584126325393408	0.442579439298977	0.836029004274933	0
141	Flanker_AgeAdj	0.0373282448642368	0.623823699432694	0.90303924336956	0
142	Flanker_AgeAdj	-0.0600976346104838	0.429507935661049	0.82814572723445	0
143	Flanker_AgeAdj	-0.0846920535730468	0.265131271961272	0.739983115847497	0
144	Flanker_AgeAdj	0.00734430283677658	0.923154422653424	0.991024121623568	0
145	Flanker_AgeAdj	0.0951476683051852	0.210384569503454	0.715008561842311	0
146	Flanker_AgeAdj	-0.0548843060091734	0.470668427018045	0.846609101654139	0
147	Flanker_AgeAdj	0.0748041044764651	0.325187871668277	0.780091075493078	0
148	Flanker_AgeAdj	-0.0464910252611564	0.54123834993925	0.872745223555875	0
149	Flanker_AgeAdj	-0.0239507580099693	0.753055294187412	0.946011635768832	0
150	Flanker_AgeAdj	-0.0099124656590587	0.896413685937143	0.985494725658887	0
151	Flanker_AgeAdj	0.0641831952402318	0.39875345469854	0.815699085976906	0
152	Flanker_AgeAdj	-0.00858685282384281	0.910203862943097	0.988402414024603	0
153	Flanker_AgeAdj	-0.07785239110366	0.305804635475216	0.76707880750516	0
154	Flanker_AgeAdj	-0.0798697923033228	0.293402976723135	0.756095339391172	0
155	Flanker_AgeAdj	-0.0583216184513297	0.443291847952825	0.836029004274933	0
156	Flanker_AgeAdj	-0.0687795860577367	0.365773015433218	0.807817052339993	0
157	Flanker_AgeAdj	-0.0797677993431682	0.294021816623081	0.756642534252364	0
158	Flanker_AgeAdj	-0.111468020758501	0.141942268861865	0.603128094459137	0
159	Flanker_AgeAdj	-0.0612056689286428	0.421034877989823	0.824548533356128	0
160	Flanker_AgeAdj	-0.0314391291982961	0.67959035789403	0.927061143013944	0
161	Flanker_AgeAdj	-0.044470345121084	0.558977699122016	0.87395385371302	0
162	Flanker_AgeAdj	0.0755371500160015	0.320455798887895	0.774998669095484	0
163	Flanker_AgeAdj	-0.0914775634765973	0.228594134748525	0.724081594643945	0
164	Flanker_AgeAdj	-0.0661285204008964	0.384584031392311	0.815699085976906	0
165	Flanker_AgeAdj	-0.0338010095117808	0.656993554486566	0.920546825933342	0
166	Flanker_AgeAdj	-0.0609286310223652	0.42314419857568	0.824677113436712	0
167	Flanker_AgeAdj	0.0620462443363003	0.414672434794339	0.820537968229697	0
168	Flanker_AgeAdj	0.0919404122836661	0.226238257673164	0.723503057533468	0
169	Flanker_AgeAdj	-0.0772852733759568	0.309352053936587	0.767277957510433	0
170	Flanker_AgeAdj	0.00897608537961525	0.906151757948109	0.988402414024603	0
171	Flanker_AgeAdj	0.0304583143797348	0.689060073422312	0.928386559551089	0
172	Flanker_AgeAdj	-0.0642148561755892	0.398520376212533	0.815699085976906	0
173	Flanker_AgeAdj	0.0691686963972506	0.363060745943971	0.806619605128818	0
174	Flanker_AgeAdj	0.0541430987811486	0.476690731606923	0.848394029698931	0
175	Flanker_AgeAdj	0.145632321336538	0.0544809400146585	0.422112160050456	0
176	Flanker_AgeAdj	-0.137218475025257	0.0701723932002007	0.456936513861772	0
177	Flanker_AgeAdj	0.0212705779268825	0.779939102359808	0.957192514327173	0
178	Flanker_AgeAdj	-0.0207052409469071	0.785644447982385	0.957192514327173	0
179	Flanker_AgeAdj	-0.12835429875037	0.0904918845199925	0.517498107706506	0
180	Flanker_AgeAdj	0.0139165963268683	0.854963753488784	0.973091331064209	0
181	Flanker_AgeAdj	-0.185363048461869	0.0140543653176439	0.287230495019409	0
182	Flanker_AgeAdj	-0.0420342878185561	0.580728732495522	0.885523132385775	0
183	Flanker_AgeAdj	-0.0693196531389804	0.362011879717699	0.806619605128818	0
184	Flanker_AgeAdj	-0.0580356388526464	0.445534562694215	0.836622278680642	0
185	Flanker_AgeAdj	-0.120378694353582	0.112552492965543	0.563281535147179	0
186	Flanker_AgeAdj	-0.151184720465432	0.0458091391081616	0.41227307856397	0
187	Flanker_AgeAdj	-0.136501464686212	0.0716643577110594	0.461877701871789	0
188	Flanker_AgeAdj	-0.113056311263809	0.136314560954548	0.599711927773094	0
189	Flanker_AgeAdj	-0.0747628779513932	0.325455335501137	0.780091075493078	0
190	Flanker_AgeAdj	0.146824242462623	0.0525130684700236	0.417454045881575	0
191	Flanker_AgeAdj	0.154195687804436	0.0416099381965305	0.400217726165102	0
192	Flanker_AgeAdj	-0.124658438699488	0.10024315815099	0.537937558372128	0
193	Flanker_AgeAdj	0.00561388668091728	0.9412227559154	0.993747921172449	0
194	Flanker_AgeAdj	-0.0892241530268817	0.24031117008832	0.727865563248278	0
195	Flanker_AgeAdj	0.0679324191293153	0.371721354811525	0.812435224739846	0
196	Flanker_AgeAdj	0.0425236954653863	0.576327522334958	0.881774832834429	0
197	Flanker_AgeAdj	0.0243997208735526	0.748579836822631	0.943210594396515	0
198	Flanker_AgeAdj	-0.0507241193647097	0.505003684561716	0.854318304070716	0
199	Flanker_AgeAdj	-0.142919264528404	0.0591882399777262	0.439039597777541	0
200	Flanker_AgeAdj	0.00721046416598754	0.924550631866609	0.991024121623568	0
201	Flanker_AgeAdj	-0.160493887679725	0.0338635503167469	0.375930162106617	0
202	Flanker_AgeAdj	-0.121516669767093	0.109169662434261	0.556897873146434	0
203	Flanker_AgeAdj	0.00295725671242473	0.969017510209447	0.993747921172449	0
204	Flanker_AgeAdj	0.0288788650230586	0.704411034832649	0.929468065468464	0
205	Flanker_AgeAdj	-0.00561244791567962	0.94123779271783	0.993747921172449	0
206	Flanker_AgeAdj	-0.0305732066918682	0.687948258670505	0.928386559551089	0
207	Flanker_AgeAdj	-0.0721307942507093	0.342824701826401	0.791501536636515	0
208	Flanker_AgeAdj	0.0943448952909807	0.214275862432736	0.716746936274909	0
209	Flanker_AgeAdj	0.159015722782508	0.0355622117461327	0.379040029843322	0
210	Flanker_AgeAdj	-0.00193997753580708	0.979672421642659	0.993870572680959	0
211	Flanker_AgeAdj	-0.0428765218909002	0.573164287089316	0.879278422136124	0
212	Flanker_AgeAdj	-0.0368201526591394	0.628557438285232	0.905204524393823	0
213	Flanker_AgeAdj	-0.0640518820347134	0.399721012010491	0.815699085976906	0
214	Flanker_AgeAdj	-0.197693395050526	0.00873053204991455	0.231585590962568	0
215	Flanker_AgeAdj	-0.0315123147854843	0.678885737507181	0.927061143013944	0
216	Flanker_AgeAdj	-0.112203997836674	0.13931290958572	0.599734139825172	0
217	Flanker_AgeAdj	0.0913057401063082	0.229473099057961	0.724081594643945	0
218	Flanker_AgeAdj	0.123408586723841	0.103722598311602	0.539867620805164	0
219	Flanker_AgeAdj	-0.290636036040455	9.54947171295121e-05	0.0300808358957963	1
220	Flanker_AgeAdj	-0.228655675300627	0.00233782189397831	0.132022227379197	0
221	Flanker_AgeAdj	-0.147514217416559	0.0514010859136666	0.413836218857635	0
222	Flanker_AgeAdj	-0.116509378880021	0.124670190863609	0.578579891300725	0
223	Flanker_AgeAdj	-0.0906899530457101	0.232642735371306	0.725185290699143	0
224	Flanker_AgeAdj	0.0556500087802771	0.464491071585312	0.844856070203552	0
225	Flanker_AgeAdj	0.059163235186707	0.436728938674103	0.829357140511484	0
226	Flanker_AgeAdj	0.0727887031096232	0.338429000732466	0.790427714481987	0
227	Flanker_AgeAdj	-0.0321215301024327	0.673031142922	0.923768235383137	0
228	Flanker_AgeAdj	0.0343282423314112	0.651990628059458	0.920546825933342	0
229	Flanker_AgeAdj	-0.0333443861749227	0.661338825362263	0.920546825933342	0
230	Flanker_AgeAdj	0.00793162464051041	0.917030294193034	0.989786797687344	0
231	Flanker_AgeAdj	-0.163503483287033	0.0306167935796585	0.358625510359627	0
232	Flanker_AgeAdj	-0.170745077862161	0.0238725617549765	0.323401880492482	0
233	Flanker_AgeAdj	-0.0854925628586129	0.260624544841725	0.739983115847497	0
234	Flanker_AgeAdj	-0.0368159051114076	0.628597075623166	0.905204524393823	0
235	Flanker_AgeAdj	-0.156088105342673	0.0391397937785894	0.397198075389252	0
236	Flanker_AgeAdj	0.00880460421228596	0.907936670268015	0.988402414024603	0
237	Flanker_AgeAdj	-0.0650889824837514	0.392117486210039	0.815699085976906	0
238	Flanker_AgeAdj	0.0556756364901053	0.464285094815372	0.844856070203552	0
239	Flanker_AgeAdj	-0.0157632026200278	0.835973908148081	0.966358936836602	0
240	Flanker_AgeAdj	-0.00147878067299383	0.98450426348579	0.995308931690901	0
241	Flanker_AgeAdj	-0.0731095657398662	0.336298286206838	0.78798540802757	0
242	Flanker_AgeAdj	-0.0277171401610593	0.715779155886191	0.932240366163483	0
243	Flanker_AgeAdj	-0.0463653602799199	0.54233337005883	0.872745223555875	0
244	Flanker_AgeAdj	-0.0283339777976014	0.709735091150973	0.930105910048329	0
245	Flanker_AgeAdj	-0.0460154005763968	0.545388609710239	0.87395385371302	0
246	Flanker_AgeAdj	-0.0568354048238284	0.45501664927296	0.841413004217807	0
247	Flanker_AgeAdj	0.00587751502346812	0.938467883179578	0.993747921172449	0
248	Flanker_AgeAdj	-0.0233170782333353	0.759386082956227	0.952066133855568	0
249	Flanker_AgeAdj	0.0178379136711332	0.81475133229338	0.962796241593625	0
250	Flanker_AgeAdj	-0.029920859151052	0.694269848166905	0.928975532314873	0
251	Flanker_AgeAdj	-0.133352293249941	0.0785250564224593	0.476826848637584	0
252	Flanker_AgeAdj	-0.0860755166067276	0.257375860822991	0.738502948515358	0
253	Flanker_AgeAdj	-0.00439677830301832	0.953949869308242	0.993747921172449	0
254	Flanker_AgeAdj	-0.0751441471128514	0.322987198089109	0.778878219315362	0
255	Flanker_AgeAdj	0.0473390059078195	0.533877950699215	0.867982216620659	0
256	Flanker_AgeAdj	0.0574635488633166	0.450040198439305	0.839386764191733	0
257	Flanker_AgeAdj	0.0771854769425984	0.309979075581348	0.767335236213159	0
258	Flanker_AgeAdj	0.0788502082079282	0.299628279233754	0.76361725811455	0
259	Flanker_AgeAdj	0.0837346390079893	0.27059087026138	0.739983115847497	0
260	Flanker_AgeAdj	0.0836498511720515	0.271078023500402	0.739983115847497	0
261	Flanker_AgeAdj	-0.0357234694159254	0.638826456682012	0.913126869449048	0
262	Flanker_AgeAdj	0.0285890291481493	0.707241233846838	0.929468065468464	0
263	Flanker_AgeAdj	-0.0391318146618266	0.607145421428748	0.897891116197445	0
264	Flanker_AgeAdj	0.0377252414181329	0.620135678272347	0.902797174607923	0
265	Flanker_AgeAdj	-0.102687437216951	0.176289097822197	0.66752621917874	0
266	Flanker_AgeAdj	-0.0298523838272963	0.69493464347517	0.928975532314873	0
267	Flanker_AgeAdj	-0.117169902351735	0.122533096184337	0.57751401601542	0
268	Flanker_AgeAdj	-0.0441649005336876	0.561683317460701	0.874785583559124	0
269	Flanker_AgeAdj	-0.0639853148898964	0.400212033990147	0.815699085976906	0
270	Flanker_AgeAdj	-0.0222547242816322	0.770035299071544	0.957192514327173	0
271	Flanker_AgeAdj	-0.0192788361213823	0.800089810151538	0.961023032212524	0
272	Flanker_AgeAdj	0.0129799571023982	0.864628468279774	0.976193431928777	0
273	Flanker_AgeAdj	-0.112437243966719	0.138487416554936	0.599734139825172	0
274	Flanker_AgeAdj	-0.132733722487018	0.079932999145738	0.482840781418252	0
275	Flanker_AgeAdj	-0.0450834725052996	0.553565649476959	0.87395385371302	0
276	Flanker_AgeAdj	0.110755328759754	0.144524286718364	0.603128094459137	0
277	Flanker_AgeAdj	0.0724589325684418	0.340627801223249	0.790427714481987	0
278	Flanker_AgeAdj	-0.0722535828642562	0.342001577680821	0.791408609509337	0
279	Flanker_AgeAdj	0.0709831843362826	0.350578404295201	0.803176449687114	0
280	Flanker_AgeAdj	-0.0180636032504034	0.812450527034717	0.962796241593625	0
281	Flanker_AgeAdj	-0.126240158217875	0.0959728160477585	0.531771915304911	0
282	Flanker_AgeAdj	-0.100222243246864	0.186955445279692	0.680951922590246	0
283	Flanker_AgeAdj	-0.0260360713958685	0.732339948827538	0.938250805883601	0
284	Flanker_AgeAdj	-0.0164222772282997	0.829218505819645	0.965819570656468	0
285	Flanker_AgeAdj	-0.0518468109251374	0.495610775165044	0.854318304070716	0
286	Flanker_AgeAdj	-0.00314653859188991	0.967035533263091	0.993747921172449	0
287	Flanker_AgeAdj	0.145346589940871	0.0549616385483268	0.422112160050456	0
288	Flanker_AgeAdj	-0.0117969470274886	0.876863933755771	0.979183591441387	0
289	Flanker_AgeAdj	-0.109913382223154	0.14762037660325	0.608843451784271	0
290	Flanker_AgeAdj	0.0886636348270443	0.243289715382032	0.728288208928435	0
291	Flanker_AgeAdj	0.0389331343894476	0.608972995139446	0.898922722775399	0
292	Flanker_AgeAdj	-0.124378269127413	0.101014983766382	0.537937558372128	0
293	Flanker_AgeAdj	-0.129816752668767	0.086848700999119	0.505677973729086	0
294	Flanker_AgeAdj	-0.0666015052836336	0.381185591480056	0.815699085976906	0
295	Flanker_AgeAdj	0.00428865196552006	0.955081140404386	0.993747921172449	0
296	Flanker_AgeAdj	-0.00223124398206426	0.976621267130005	0.993747921172449	0
297	Flanker_AgeAdj	0.0523406848553722	0.491508295167777	0.854318304070716	0
298	Flanker_AgeAdj	-0.00806738305072248	0.915615393465683	0.989630994815077	0
299	Flanker_AgeAdj	0.0271858308930873	0.720999382854912	0.935360785242463	0
300	Flanker_AgeAdj	-0.102316658618573	0.177863990647684	0.668771183370171	0
301	Flanker_AgeAdj	-0.0335721066585992	0.65917039024522	0.920546825933342	0
302	Flanker_AgeAdj	-0.0868279059690635	0.253224272881907	0.737319749418448	0
303	Flanker_AgeAdj	0.0675212550082674	0.374629635329846	0.815563865135847	0
304	Flanker_AgeAdj	0.134204280860924	0.0766186553835604	0.472075822901155	0
305	Flanker_AgeAdj	0.105879274753828	0.1631556504262	0.643253611415852	0
306	Flanker_AgeAdj	-0.0281998516573838	0.711047797985932	0.930132184575811	0
307	Flanker_AgeAdj	0.0355076617223228	0.640855407109554	0.914470909352252	0
308	Flanker_AgeAdj	0.149951439123753	0.0476284568133702	0.412452615703412	0
309	Flanker_AgeAdj	0.103766490232922	0.171764449814547	0.66184466901018	0
310	Flanker_AgeAdj	-0.00349475944260334	0.963389837084656	0.993747921172449	0
311	Flanker_AgeAdj	0.0479016440711205	0.529022114617778	0.865249917912502	0
312	Flanker_AgeAdj	-0.0303964938877665	0.689658587095095	0.928386559551089	0
313	Flanker_AgeAdj	-0.0298426466380491	0.695029196252883	0.928975532314873	0
314	Flanker_AgeAdj	-0.041779529263637	0.583025916099114	0.885608986479667	0
315	Flanker_AgeAdj	0.021106203326889	0.781596764423313	0.957192514327173	0
316	Flanker_AgeAdj	-0.0697987776236388	0.358695347366335	0.806548098411838	0
317	Flanker_AgeAdj	-0.0228385755451207	0.764177212465437	0.954894435362463	0
318	Flanker_AgeAdj	-0.0305499450813778	0.688173307765987	0.928386559551089	0
319	Flanker_AgeAdj	0.0256384990457257	0.736275040287037	0.94006364053643	0
320	Flanker_AgeAdj	-0.077265717609618	0.309474857448329	0.767277957510433	0
321	Flanker_AgeAdj	0.11562046270438	0.127591582681194	0.583010151530939	0
322	Flanker_AgeAdj	-0.117318369506783	0.122056665818984	0.57751401601542	0
323	Flanker_AgeAdj	-0.00207536772238137	0.978254105706666	0.993870572680959	0
324	Flanker_AgeAdj	0.00238095709918654	0.975053080186513	0.993747921172449	0
325	Flanker_AgeAdj	-0.000136662697929482	0.998567860634977	0.998855402358158	0
326	Flanker_AgeAdj	0.00434230369548613	0.954519798178243	0.993747921172449	0
327	Flanker_AgeAdj	-0.0245637360503784	0.746946944845622	0.942801167314204	0
328	Flanker_AgeAdj	0.00627811723226405	0.934283064100732	0.993006915924047	0
329	Flanker_AgeAdj	-0.0176602441901846	0.81656370986335	0.962796241593625	0
330	Flanker_AgeAdj	0.0214687437181855	0.777941986069066	0.957192514327173	0
331	Flanker_AgeAdj	0.0408208642626432	0.591707714618062	0.89250658829382	0
332	Flanker_AgeAdj	0.0334690178381582	0.660151688102365	0.920546825933342	0
333	Flanker_AgeAdj	-0.112291400448219	0.139003139809914	0.599734139825172	0
334	Flanker_AgeAdj	-0.0808005249584033	0.287795819091228	0.754613497561934	0
335	Flanker_AgeAdj	0.00299090002283099	0.968665215759307	0.993747921172449	0
336	Flanker_AgeAdj	0.0322541398153062	0.671759339973313	0.923047414171829	0
337	Flanker_AgeAdj	-0.0822407743096561	0.279261198120139	0.746275948316809	0
338	Flanker_AgeAdj	0.0130879633630823	0.863512952506563	0.976193431928777	0
339	Flanker_AgeAdj	-0.131125886181791	0.0836879107074897	0.491992234851756	0
340	Flanker_AgeAdj	0.0134964385862902	0.859296574381808	0.974539769325903	0
341	Flanker_AgeAdj	0.0264683864602155	0.728068887357183	0.937044737558786	0
342	Flanker_AgeAdj	-0.0772691816340946	0.309453102234938	0.767277957510433	0
343	Flanker_AgeAdj	-0.0558059025398071	0.463238891187384	0.844856070203552	0
344	Flanker_AgeAdj	-0.114954895489285	0.129813290805053	0.585204817224925	0
345	Flanker_AgeAdj	-0.0130572659726821	0.863829975525214	0.976193431928777	0
346	Flanker_AgeAdj	-0.00402788101698132	0.957809819448249	0.993747921172449	0
347	Flanker_AgeAdj	0.0228268755478482	0.764294474653209	0.954894435362463	0
348	Flanker_AgeAdj	-0.0072124319546726	0.924530102153809	0.991024121623568	0
349	Flanker_AgeAdj	-0.000960828178106221	0.989931382841754	0.996736000869185	0
350	Flanker_AgeAdj	0.00252554200042831	0.973538699984874	0.993747921172449	0
351	Flanker_AgeAdj	-0.0708406502891204	0.351549057144796	0.803176449687114	0
352	Flanker_AgeAdj	0.035107830177835	0.644621516800645	0.917248008095779	0
353	Flanker_AgeAdj	0.107439322945763	0.157009031951127	0.630036242861209	0
354	Flanker_AgeAdj	0.0966592003794167	0.203195798735264	0.702604837792949	0
355	Flanker_AgeAdj	0.11027354244301	0.146289864689764	0.605337371130059	0
356	Flanker_AgeAdj	0.0531568574419461	0.484768376785638	0.851934171736955	0
357	Flanker_AgeAdj	0.0387975207014166	0.610221838416895	0.898950458460828	0
358	Flanker_AgeAdj	0.098579793904614	0.194319583554872	0.690670452127329	0
359	Flanker_AgeAdj	-0.128043159138517	0.0912824844544438	0.517675554178314	0
360	Flanker_AgeAdj	0.0166385007533176	0.827004950221366	0.965819570656468	0
1	CogFluidComp_AgeAdj	-0.0507748261530531	0.510819168602271	0.854318304070716	0
2	CogFluidComp_AgeAdj	-0.0933605090689474	0.225919218780096	0.723400802192938	0
3	CogFluidComp_AgeAdj	0.0982401868073228	0.202475532134896	0.702604837792949	0
4	CogFluidComp_AgeAdj	-0.0798209450264844	0.300803758047839	0.76361725811455	0
5	CogFluidComp_AgeAdj	0.00293620721996895	0.9696868158898	0.993747921172449	0
6	CogFluidComp_AgeAdj	-0.0607132330945482	0.431580945199599	0.829050122471489	0
7	CogFluidComp_AgeAdj	-0.121478988123908	0.114552655375869	0.563281535147179	0
8	CogFluidComp_AgeAdj	0.00719967898068955	0.925759807776604	0.991042784875549	0
9	CogFluidComp_AgeAdj	0.0508334767939813	0.510330445554139	0.854318304070716	0
10	CogFluidComp_AgeAdj	0.187562527032601	0.0143153928281109	0.287230495019409	0
11	CogFluidComp_AgeAdj	0.0752613984814457	0.329345557462219	0.782495683369543	0
12	CogFluidComp_AgeAdj	-0.0408627209120057	0.596753488605902	0.893098739241836	0
13	CogFluidComp_AgeAdj	0.00663366538433944	0.931581507852607	0.993006915924047	0
14	CogFluidComp_AgeAdj	0.0855100529611952	0.267550573143959	0.739983115847497	0
15	CogFluidComp_AgeAdj	0.158286215576491	0.0392469526872713	0.397198075389252	0
16	CogFluidComp_AgeAdj	0.0263817339483028	0.732729200785288	0.938250805883601	0
17	CogFluidComp_AgeAdj	-0.0128977352351891	0.867423461630983	0.97803450707386	0
18	CogFluidComp_AgeAdj	0.0220933543993827	0.774899792454978	0.957192514327173	0
19	CogFluidComp_AgeAdj	-0.0622893569901966	0.41969769992869	0.824548533356128	0
20	CogFluidComp_AgeAdj	-0.104106123344824	0.176683508464779	0.66752621917874	0
21	CogFluidComp_AgeAdj	0.00261293087675852	0.97302295806828	0.993747921172449	0
22	CogFluidComp_AgeAdj	-0.0025005545172875	0.97418277039821	0.993747921172449	0
23	CogFluidComp_AgeAdj	-0.0182222214225843	0.813544901446863	0.962796241593625	0
24	CogFluidComp_AgeAdj	0.0159307374572714	0.836640931580677	0.966358936836602	0
25	CogFluidComp_AgeAdj	0.0331439222619485	0.667869761013918	0.921201249774004	0
26	CogFluidComp_AgeAdj	0.146866841713787	0.055984303636573	0.42494109989206	0
27	CogFluidComp_AgeAdj	0.0813262652275642	0.291750652949214	0.754677092141573	0
28	CogFluidComp_AgeAdj	-0.0283535979738966	0.713595162550805	0.931740834004159	0
29	CogFluidComp_AgeAdj	0.148563135864201	0.0531773054413539	0.419156080823839	0
30	CogFluidComp_AgeAdj	0.117804254193954	0.126021764940073	0.581368762584954	0
31	CogFluidComp_AgeAdj	0.067311139000127	0.383129588485872	0.815699085976906	0
32	CogFluidComp_AgeAdj	-0.00752995967769306	0.922364524065732	0.991024121623568	0
33	CogFluidComp_AgeAdj	0.0998513089311218	0.195135159337868	0.692592396523136	0
34	CogFluidComp_AgeAdj	-0.0101662275361965	0.895319011423241	0.985494725658887	0
35	CogFluidComp_AgeAdj	0.16908879632143	0.0275047046949013	0.346392438698076	0
36	CogFluidComp_AgeAdj	-0.0454544563414492	0.556139443335725	0.87395385371302	0
37	CogFluidComp_AgeAdj	0.079334398305607	0.303769130692926	0.764733475870303	0
38	CogFluidComp_AgeAdj	0.091571621248546	0.234976844117795	0.726051796367401	0
39	CogFluidComp_AgeAdj	-0.0327302585217593	0.671773395869497	0.923047414171829	0
40	CogFluidComp_AgeAdj	0.0208126183012238	0.787629253978971	0.957927471055505	0
41	CogFluidComp_AgeAdj	-0.0566715627533506	0.462921085263203	0.844856070203552	0
42	CogFluidComp_AgeAdj	-0.0507936553240291	0.510662242798245	0.854318304070716	0
43	CogFluidComp_AgeAdj	-0.0214655650365129	0.781132242324217	0.957192514327173	0
44	CogFluidComp_AgeAdj	0.138110514127831	0.0724830323562288	0.465962350861471	0
45	CogFluidComp_AgeAdj	0.035117900792179	0.649365756928654	0.919326801943937	0
46	CogFluidComp_AgeAdj	0.177932613316986	0.0202654508590409	0.311395952224288	0
47	CogFluidComp_AgeAdj	0.0662666760220589	0.390571533369328	0.815699085976906	0
48	CogFluidComp_AgeAdj	0.0778761090652353	0.312771940122978	0.770101804218191	0
49	CogFluidComp_AgeAdj	-0.0515362575026954	0.504493229619903	0.854318304070716	0
50	CogFluidComp_AgeAdj	0.0513870502088005	0.505729603903478	0.854318304070716	0
51	CogFluidComp_AgeAdj	0.044698930700806	0.562729344798994	0.87485193389091	0
52	CogFluidComp_AgeAdj	0.0683053975163066	0.376125934492276	0.815563865135847	0
53	CogFluidComp_AgeAdj	0.0649126067674755	0.400347987090423	0.815699085976906	0
54	CogFluidComp_AgeAdj	-0.0028860863344528	0.970204019652338	0.993747921172449	0
55	CogFluidComp_AgeAdj	-0.0562861137629873	0.465974236235733	0.84488847768716	0
56	CogFluidComp_AgeAdj	0.0199628765686433	0.796106351373808	0.960931395582711	0
57	CogFluidComp_AgeAdj	0.035553089974391	0.645314493684938	0.917565415733189	0
58	CogFluidComp_AgeAdj	0.141855069745621	0.0649996520573371	0.450649034068358	0
59	CogFluidComp_AgeAdj	0.0344158633937992	0.655922837276325	0.920546825933342	0
60	CogFluidComp_AgeAdj	0.0162022881042493	0.833896242889244	0.966358936836602	0
61	CogFluidComp_AgeAdj	-0.0124096823176484	0.872396737660938	0.979183591441387	0
62	CogFluidComp_AgeAdj	0.0808575072081877	0.294550129405385	0.756642534252364	0
63	CogFluidComp_AgeAdj	0.10169114046538	0.186991559695417	0.680951922590246	0
64	CogFluidComp_AgeAdj	0.123109485043684	0.109732043476611	0.558412557232856	0
65	CogFluidComp_AgeAdj	-0.0414860496529659	0.591162324122806	0.89250658829382	0
66	CogFluidComp_AgeAdj	0.154507020545149	0.0442453404703579	0.411432686292627	0
67	CogFluidComp_AgeAdj	0.00913802094962487	0.905854806610796	0.988402414024603	0
68	CogFluidComp_AgeAdj	0.152742029765633	0.0467561050232036	0.41227307856397	0
69	CogFluidComp_AgeAdj	0.162015807225625	0.034788776408327	0.379040029843322	0
70	CogFluidComp_AgeAdj	0.0278031225959218	0.718919376775117	0.934335652126505	0
71	CogFluidComp_AgeAdj	0.0700628905129588	0.363939083742645	0.806619605128818	0
72	CogFluidComp_AgeAdj	0.103746315896932	0.178192114406913	0.668771183370171	0
73	CogFluidComp_AgeAdj	0.143609176039842	0.0617180270876458	0.44436979503105	0
74	CogFluidComp_AgeAdj	0.102266935443208	0.184494775126503	0.677381202644316	0
75	CogFluidComp_AgeAdj	0.0332272751621942	0.667084254321455	0.921201249774004	0
76	CogFluidComp_AgeAdj	0.20200087582068	0.00825090473575744	0.231585590962568	0
77	CogFluidComp_AgeAdj	0.124324135458729	0.106245304473463	0.546433088545935	0
78	CogFluidComp_AgeAdj	0.0145883588019562	0.850237325434663	0.971339670899235	0
79	CogFluidComp_AgeAdj	0.045321406934308	0.55729722524706	0.87395385371302	0
80	CogFluidComp_AgeAdj	0.0838396231446793	0.277043507237207	0.742964947042529	0
81	CogFluidComp_AgeAdj	0.0732160126617643	0.3426963549239	0.791501536636515	0
82	CogFluidComp_AgeAdj	0.042853368257056	0.578982071687676	0.88479976995327	0
83	CogFluidComp_AgeAdj	-0.0365599365355646	0.635981609786259	0.911409701381866	0
84	CogFluidComp_AgeAdj	0.0627808629542955	0.416031332734155	0.821574717007139	0
85	CogFluidComp_AgeAdj	0.153326092409791	0.0459124172531034	0.41227307856397	0
86	CogFluidComp_AgeAdj	0.0313518262369712	0.684844245264042	0.928386559551089	0
87	CogFluidComp_AgeAdj	0.0907079186195467	0.239440028144249	0.726960354205235	0
88	CogFluidComp_AgeAdj	0.0819530813023172	0.288035013022036	0.754613497561934	0
89	CogFluidComp_AgeAdj	0.181916485123794	0.0175847841973356	0.299735902336972	0
90	CogFluidComp_AgeAdj	0.125639978230675	0.102566955619836	0.538564469583426	0
91	CogFluidComp_AgeAdj	-0.0309074812200606	0.689077947562215	0.928386559551089	0
92	CogFluidComp_AgeAdj	-0.00161827980902476	0.983290225674335	0.995308931690901	0
93	CogFluidComp_AgeAdj	0.107655146133475	0.162305401673506	0.643096874555402	0
94	CogFluidComp_AgeAdj	0.0150571008966907	0.84548439999887	0.969343371496879	0
95	CogFluidComp_AgeAdj	0.022586208326274	0.770016958594508	0.957192514327173	0
96	CogFluidComp_AgeAdj	0.14853298056215	0.0532261689935034	0.419156080823839	0
97	CogFluidComp_AgeAdj	0.126559976368544	0.100055348102148	0.537937558372128	0
98	CogFluidComp_AgeAdj	-0.0100243213372851	0.89677204582822	0.985494725658887	0
99	CogFluidComp_AgeAdj	0.0952130161710468	0.216802728636825	0.71676910494082	0
100	CogFluidComp_AgeAdj	0.161287521985213	0.0356239770464321	0.379040029843322	0
101	CogFluidComp_AgeAdj	0.0137078094481763	0.859180337311864	0.974539769325903	0
102	CogFluidComp_AgeAdj	0.120711258250164	0.11687892198762	0.563281535147179	0
103	CogFluidComp_AgeAdj	-0.084849576360128	0.271277184597194	0.739983115847497	0
104	CogFluidComp_AgeAdj	0.00933724701922414	0.903812041789957	0.988115551110929	0
105	CogFluidComp_AgeAdj	0.0531992427616494	0.490820872949643	0.854318304070716	0
106	CogFluidComp_AgeAdj	-0.0126214724221594	0.870237963442967	0.979135163656994	0
107	CogFluidComp_AgeAdj	0.0586946918806132	0.447078443942464	0.836689204279419	0
108	CogFluidComp_AgeAdj	0.0934553704787121	0.225445902784863	0.723400802192938	0
109	CogFluidComp_AgeAdj	-0.0931348529358369	0.227047965607738	0.724081594643945	0
110	CogFluidComp_AgeAdj	-0.0853988067328596	0.268175803769504	0.739983115847497	0
111	CogFluidComp_AgeAdj	0.0510302614642356	0.508692453929328	0.854318304070716	0
112	CogFluidComp_AgeAdj	-0.0490842552961553	0.525009816759385	0.864157242477891	0
113	CogFluidComp_AgeAdj	0.0907785467586262	0.239072848201958	0.726960354205235	0
114	CogFluidComp_AgeAdj	0.00278579323465883	0.971238993920124	0.993747921172449	0
115	CogFluidComp_AgeAdj	0.0600546864153352	0.436602762666921	0.829357140511484	0
116	CogFluidComp_AgeAdj	-0.0667352036083932	0.387222503602425	0.815699085976906	0
117	CogFluidComp_AgeAdj	0.0103372819253231	0.893567979977539	0.985494725658887	0
118	CogFluidComp_AgeAdj	-0.03835442784149	0.61948965223321	0.902797174607923	0
119	CogFluidComp_AgeAdj	0.0346064751492899	0.654139882290582	0.920546825933342	0
120	CogFluidComp_AgeAdj	0.00130874539651225	0.986486027781934	0.995308931690901	0
121	CogFluidComp_AgeAdj	-0.015884085011704	0.837112668960603	0.966358936836602	0
122	CogFluidComp_AgeAdj	-0.0564081863368931	0.465006098957272	0.844856070203552	0
123	CogFluidComp_AgeAdj	0.129210455528407	0.0930905304860933	0.523634233984275	0
124	CogFluidComp_AgeAdj	0.14984681531739	0.0511314200213056	0.413836218857635	0
125	CogFluidComp_AgeAdj	0.147388051396882	0.0551090875621429	0.422112160050456	0
126	CogFluidComp_AgeAdj	0.0120773728253064	0.875785857675867	0.979183591441387	0
127	CogFluidComp_AgeAdj	0.0274432296146714	0.722407614703875	0.935360785242463	0
128	CogFluidComp_AgeAdj	0.114464879105966	0.137195042241992	0.599734139825172	0
129	CogFluidComp_AgeAdj	0.122731319987931	0.110835697468729	0.559168452281832	0
130	CogFluidComp_AgeAdj	0.167114861727638	0.0293929094227171	0.354691327234814	0
131	CogFluidComp_AgeAdj	0.18416498874075	0.0162122473779943	0.299735902336972	0
132	CogFluidComp_AgeAdj	0.0755942664646653	0.327204867776263	0.780091075493078	0
133	CogFluidComp_AgeAdj	0.0385572881686965	0.617636979894617	0.902287066280832	0
134	CogFluidComp_AgeAdj	-0.0112684023834673	0.884045614786065	0.980948483997269	0
135	CogFluidComp_AgeAdj	-0.00580542954310438	0.940106735881478	0.993747921172449	0
136	CogFluidComp_AgeAdj	-0.0671075143582225	0.384573646777515	0.815699085976906	0
137	CogFluidComp_AgeAdj	-0.0264053906191196	0.73249864149196	0.938250805883601	0
138	CogFluidComp_AgeAdj	-0.020399821035114	0.791744308689752	0.96025044630619	0
139	CogFluidComp_AgeAdj	0.0621008663827407	0.421108715249737	0.824548533356128	0
140	CogFluidComp_AgeAdj	-0.128858005828441	0.0939938190733877	0.525960821094606	0
141	CogFluidComp_AgeAdj	0.0927386447658102	0.229039454832747	0.724081594643945	0
142	CogFluidComp_AgeAdj	-0.041046216329048	0.595105086118736	0.893098739241836	0
143	CogFluidComp_AgeAdj	0.0290958042273471	0.706438391717228	0.929468065468464	0
144	CogFluidComp_AgeAdj	0.00834707036233585	0.913970781991158	0.989630994815077	0
145	CogFluidComp_AgeAdj	0.064519979983761	0.403209801874312	0.816135502588969	0
146	CogFluidComp_AgeAdj	0.039075437083704	0.61291580675088	0.900133468022818	0
147	CogFluidComp_AgeAdj	0.0644461894181462	0.403749006022353	0.816571023415995	0
148	CogFluidComp_AgeAdj	0.0994339538131477	0.197017825531702	0.697310281376249	0
149	CogFluidComp_AgeAdj	0.0407374536232143	0.597879989325785	0.893098739241836	0
150	CogFluidComp_AgeAdj	0.140197413223074	0.0682306113445419	0.453727512384153	0
151	CogFluidComp_AgeAdj	0.0813141752470454	0.291822632316634	0.754677092141573	0
152	CogFluidComp_AgeAdj	0.0192951059662588	0.80278491706761	0.962267706319738	0
153	CogFluidComp_AgeAdj	-0.0184151886617934	0.811606991467651	0.962796241593625	0
154	CogFluidComp_AgeAdj	-0.0589952388973719	0.444751290407205	0.836029004274933	0
155	CogFluidComp_AgeAdj	0.0602560141367389	0.435063986883324	0.829357140511484	0
156	CogFluidComp_AgeAdj	-0.106553307815414	0.166672364963875	0.649806759740334	0
157	CogFluidComp_AgeAdj	-0.102050903127111	0.185428660801484	0.679125593128963	0
158	CogFluidComp_AgeAdj	-0.0307757441537558	0.690334997417126	0.928731854383514	0
159	CogFluidComp_AgeAdj	-0.0696789203359739	0.366580508194398	0.807817052339993	0
160	CogFluidComp_AgeAdj	-0.090653380137875	0.239723831089107	0.726960354205235	0
161	CogFluidComp_AgeAdj	0.177504691064752	0.0205733873380064	0.314211733889553	0
162	CogFluidComp_AgeAdj	0.213274429404529	0.00523115024406068	0.191050704565694	0
163	CogFluidComp_AgeAdj	-0.0877742222138753	0.255040936770667	0.738502948515358	0
164	CogFluidComp_AgeAdj	0.0268707112751118	0.727968486404227	0.937044737558786	0
165	CogFluidComp_AgeAdj	0.026977320566779	0.726931904015245	0.936903168609468	0
166	CogFluidComp_AgeAdj	-0.0518649767833885	0.501774951086599	0.854318304070716	0
167	CogFluidComp_AgeAdj	0.0796552571026425	0.301811428126146	0.763619275981815	0
168	CogFluidComp_AgeAdj	0.0574007024557048	0.457175902228857	0.842166135684737	0
169	CogFluidComp_AgeAdj	0.063855173968534	0.408083102452332	0.817226977991133	0
170	CogFluidComp_AgeAdj	0.0713616849765751	0.355092096054188	0.805503282239688	0
171	CogFluidComp_AgeAdj	0.0857007836968799	0.266480932798111	0.739983115847497	0
172	CogFluidComp_AgeAdj	0.0734028377656182	0.341462858645118	0.79088823877362	0
173	CogFluidComp_AgeAdj	0.0539475709454713	0.484733447666959	0.851934171736955	0
174	CogFluidComp_AgeAdj	0.00653419688104459	0.932604969111248	0.993006915924047	0
175	CogFluidComp_AgeAdj	0.0960009969376064	0.213005557312982	0.715698672571621	0
176	CogFluidComp_AgeAdj	0.0510883181532701	0.508209725289517	0.854318304070716	0
177	CogFluidComp_AgeAdj	-0.030525117344388	0.69272884278323	0.928731854383514	0
178	CogFluidComp_AgeAdj	0.0666763472372494	0.387642252508314	0.815699085976906	0
179	CogFluidComp_AgeAdj	-0.110568852228145	0.151170254146372	0.615426559691207	0
180	CogFluidComp_AgeAdj	0.0819270220558738	0.288188854034663	0.754613497561934	0
181	CogFluidComp_AgeAdj	-0.0825390403594716	0.284590289902958	0.750960764979534	0
182	CogFluidComp_AgeAdj	-0.0898734775281634	0.243807952061789	0.728288208928435	0
183	CogFluidComp_AgeAdj	0.0050561552113876	0.947825085726519	0.993747921172449	0
184	CogFluidComp_AgeAdj	-0.048847153814268	0.527015916055606	0.864635487278729	0
185	CogFluidComp_AgeAdj	-0.100374554892205	0.19279334121173	0.688860780246828	0
186	CogFluidComp_AgeAdj	-0.0490913412316215	0.524949922820524	0.864157242477891	0
187	CogFluidComp_AgeAdj	-0.0649290535977569	0.400228372507318	0.815699085976906	0
188	CogFluidComp_AgeAdj	-0.0161020072032157	0.834909596880607	0.966358936836602	0
189	CogFluidComp_AgeAdj	-0.0343678054689164	0.656372671547107	0.920546825933342	0
190	CogFluidComp_AgeAdj	0.0602405467987592	0.435182095774912	0.829357140511484	0
191	CogFluidComp_AgeAdj	0.114632362355831	0.136617198877503	0.599734139825172	0
192	CogFluidComp_AgeAdj	0.0551354772821388	0.475154043541541	0.848100366022576	0
193	CogFluidComp_AgeAdj	0.0316765814896343	0.681756174673538	0.928386559551089	0
194	CogFluidComp_AgeAdj	-0.0463711304911306	0.548194400911756	0.87395385371302	0
195	CogFluidComp_AgeAdj	0.128919183212796	0.0938365307306185	0.525960821094606	0
196	CogFluidComp_AgeAdj	-0.00624771084327728	0.935553321091494	0.993507951601587	0
197	CogFluidComp_AgeAdj	-0.0149480958691177	0.846589192598711	0.969343371496879	0
198	CogFluidComp_AgeAdj	-0.0543405265960238	0.481553180707547	0.851934171736955	0
199	CogFluidComp_AgeAdj	-0.0795599283172301	0.302392200530198	0.76432130926389	0
[truncated: 521 more rows]
