# Supplementary material for: Mapping the movie-watching brain with AI-derived semantics
Source: Imaging Neurosci (Camb). 2026 Jul 10;4:IMAG.a.1300. doi: 10.1162/IMAG.a.1300 (PMC13358718; doi:10.1162/IMAG.a.1300)
Supplement: Code Source Files Videos [file IMAG.a.1300_supp_Code_SourceFiles_Videos.zip › Supplementary/SourceData/Gemini_scores_test.csv]

video_name	people_presence	faces_closeup	social_interaction	dialogue	music	motion_intensity	scene_brightness	valence	arousal	threat	narrative_progress
movie1AP_s0021_e0040_len20s_ov50.mp4	0	0	0	0	0	0.1	0.5	0.4	0.2	0.2	0.1
movie1AP_s0031_e0050_len20s_ov50.mp4	0.2	0	0	0	0.5	0.1	0.8	0.2	0.2	0.3	0.2
movie1AP_s0041_e0060_len20s_ov50.mp4	0.9	0	0	0	1	0.8	0.9	0.3	0.8	0.2	0.7
movie1AP_s0051_e0070_len20s_ov50.mp4	1	0.1	0	0	0.8	0.8	0.9	0.3	0.9	0.2	0.6
movie1AP_s0061_e0080_len20s_ov50.mp4	1	0.7	0	0.2	0.9	0.7	0.8	0.2	0.8	0.3	0.4
movie1AP_s0071_e0090_len20s_ov50.mp4	1	0.9	0.2	0.8	0.7	0.7	0.8	0.3	0.8	0.7	0.6
movie1AP_s0081_e0100_len20s_ov50.mp4	1	0.9	0.3	1	0	0.7	0.6	0.1	0.8	0.9	0.8
movie1AP_s0091_e0110_len20s_ov50.mp4	1	0.6	0.8	1	0.7	0.7	0.8	0.1	0.8	0.9	0.7
movie1AP_s0101_e0120_len20s_ov50.mp4	1	0.1	0.5	1	0	0.6	0.8	0.3	0.6	0.7	0.6
movie1AP_s0111_e0130_len20s_ov50.mp4	1	0.8	0.7	0.9	0.8	0.9	0.9	0.3	0.7	0.3	0.7
movie1AP_s0121_e0140_len20s_ov50.mp4	0.9	0.5	0.8	0.9	0.6	0.8	0.7	0.4	0.8	0.7	0.8
movie1AP_s0131_e0150_len20s_ov50.mp4	1	0.6	0.4	1	0.7	0.9	0.8	0.3	0.9	0.7	0.8
movie1AP_s0141_e0160_len20s_ov50.mp4	1	0.9	0.7	1	0.8	0.7	0.8	0.2	0.9	0.9	0.8
movie1AP_s0151_e0170_len20s_ov50.mp4	1	0.9	0.1	0.8	0.9	0.5	0.7	0.1	0.9	1	0.8
movie1AP_s0161_e0180_len20s_ov50.mp4	1	0.9	0.7	1	0.6	0.2	0.5	0.1	0.8	0.9	0.8
movie1AP_s0171_e0190_len20s_ov50.mp4	1	1	0.2	0.9	0.8	0.1	0.4	0.1	0.8	0.9	0.8
movie1AP_s0181_e0200_len20s_ov50.mp4	1	1	0.8	0.7	1	0.1	0.7	0.1	0.6	0.9	0.8
movie1AP_s0191_e0210_len20s_ov50.mp4	0.8	0.9	0.1	0.9	0	0.3	0.9	0.4	0.2	0	0.5
movie1AP_s0201_e0220_len20s_ov50.mp4	1	0.9	0.3	0.8	0	0.2	0.7	0.4	0.1	0.1	0.6
movie1AP_s0211_e0230_len20s_ov50.mp4	1	1	0.2	0.1	0	0.2	0.7	0.3	0.2	0.1	0.3
movie1AP_s0221_e0240_len20s_ov50.mp4	1	0.5	0.1	0.8	0.9	0.3	0.9	0.4	0.6	0.1	0.8
movie1AP_s0231_e0250_len20s_ov50.mp4	0.2	0.1	0	0.1	0.9	0.1	0.5	0.4	0.2	0.1	0.1
movie1AP_s0241_e0259_len19s_ov50.mp4	0	0	0	0	1	0.1	0.1	0.5	0.2	0	0
movie1AP_s0286_e0305_len20s_ov50.mp4	0.9	0.8	0.7	1	0.8	0.1	0.6	0.8	0.1	0	0.9
movie1AP_s0296_e0315_len20s_ov50.mp4	0.9	0.8	0.3	0.9	1	0.2	0.4	0.6	0.2	0	0.7
movie1AP_s0306_e0325_len20s_ov50.mp4	1	0.3	0.9	1	1	0.4	0.5	0.8	0.2	0	0.7
movie1AP_s0316_e0335_len20s_ov50.mp4	1	0.3	0.9	1	1	0.4	0.6	0.8	0.2	0	0.8
movie1AP_s0326_e0345_len20s_ov50.mp4	1	0.6	0.5	0.3	1	0.1	0.5	0.6	0.1	0	0.7
movie1AP_s0336_e0355_len20s_ov50.mp4	0.85	0.1	0.35	0.8	1	0.2	0.45	0.9	0.15	0	0.6
movie1AP_s0346_e0365_len20s_ov50.mp4	0.9	0.4	0.5	1	1	0.1	0.5	0.7	0.1	0	0.7
movie1AP_s0356_e0375_len20s_ov50.mp4	0.9	0.6	0.4	1	1	0.1	0.5	0.8	0.1	0	0.7
movie1AP_s0366_e0385_len20s_ov50.mp4	1	0.6	0.4	1	1	0.1	0.7	0.9	0.1	0	0.9
movie1AP_s0376_e0395_len20s_ov50.mp4	1	0.4	0.3	1	1	0.1	0.8	0.9	0.1	0	0.8
movie1AP_s0386_e0405_len20s_ov50.mp4	1	0.4	0.7	1	1	0.1	0.9	0.9	0.2	0	0.7
movie1AP_s0396_e0415_len20s_ov50.mp4	0.95	0.8	0.7	1	0.5	0.2	0.7	0.8	0.2	0	0.9
movie1AP_s0406_e0425_len20s_ov50.mp4	1	0.9	0.5	1	0	0.1	0.6	0.9	0.2	0	0.7
movie1AP_s0416_e0435_len20s_ov50.mp4	1	0.9	0.4	0.9	0.8	0.1	0.7	0.9	0.2	0	0.7
movie1AP_s0426_e0445_len20s_ov50.mp4	1	0.6	0.5	0.2	0.9	0.1	0.6	0.7	0.1	0	0.6
movie1AP_s0436_e0455_len20s_ov50.mp4	1	0.3	0.4	0	1	0.1	0.7	0.4	0.1	0	0.1
movie1AP_s0446_e0465_len20s_ov50.mp4	1	0.3	0	0	1	0.2	0.4	0.3	0.1	0	0
movie1AP_s0456_e0475_len20s_ov50.mp4	1	0.6	0.5	0.7	1	0.3	0.6	0.6	0.2	0	0.7
movie1AP_s0466_e0485_len20s_ov50.mp4	0.8	0.2	0.7	0.9	1	0.3	0.6	0.5	0.2	0	0.8
movie1AP_s0476_e0495_len20s_ov50.mp4	1	0.8	0.7	1	1	0.3	0.5	0.4	0.2	0	0.7
movie1AP_s0527_e0546_len20s_ov50.mp4	1	1	0.8	0.9	0.6	0.1	0.4	0.8	0.2	0	0.6
movie1AP_s0537_e0556_len20s_ov50.mp4	1	1	0.8	1	0	0.1	0.5	0.2	0.1	0.4	0.9
movie1AP_s0547_e0566_len20s_ov50.mp4	1	0.6	0.4	0.7	0.8	0.1	0.4	0.1	0.2	0.8	0.7
movie1AP_s0557_e0576_len20s_ov50.mp4	1	1	0.2	0.7	1	0.1	0.4	0.2	0.2	0.1	0.3
movie1AP_s0567_e0586_len20s_ov50.mp4	1	1	0.1	1	1	0.1	0.6	0.6	0.2	0	0.5
movie1AP_s0577_e0596_len20s_ov50.mp4	1	0.9	0.1	1	1	0.1	0.6	0.6	0.2	0	0.2
movie1AP_s0587_e0606_len20s_ov50.mp4	1	0.9	0.7	0.9	1	0.1	0.7	0.8	0.2	0	0.5
movie1AP_s0597_e0616_len20s_ov50.mp4	1	0.8	0.2	0.3	1	0.2	0.8	0.8	0.4	0	0.1
movie1AP_s0607_e0626_len20s_ov50.mp4	1	0.5	0.3	0	1	0.2	0.8	0.8	0.3	0	0.1
movie1AP_s0617_e0636_len20s_ov50.mp4	1	0.7	0.3	0.6	1	0.1	0.8	0.5	0.1	0	0.4
movie1AP_s0627_e0646_len20s_ov50.mp4	1	0.85	0.1	0.9	0.9	0.15	0.7	0.4	0.2	0	0.3
movie1AP_s0637_e0656_len20s_ov50.mp4	1	0.9	0.2	0.2	1	0.1	0.8	0.3	0.2	0	0.3
movie1AP_s0647_e0666_len20s_ov50.mp4	1	0.9	0.2	0.8	1	0.1	0.7	0.4	0.1	0	0.6
movie1AP_s0657_e0676_len20s_ov50.mp4	1	1	0.5	1	0.8	0.1	0.4	0.2	0.1	0.3	0.8
movie1AP_s0667_e0686_len20s_ov50.mp4	1	1	0.7	1	0.2	0.1	0.7	0.4	0.1	0.1	0.3
movie1AP_s0677_e0696_len20s_ov50.mp4	1	1	0.2	1	1	0.1	0.8	0.4	0.2	0.6	0.3
movie1AP_s0687_e0706_len20s_ov50.mp4	1	1	0.8	1	1	0.1	0.8	0.6	0.2	0	0.4
movie1AP_s0735_e0754_len20s_ov50.mp4	0.8	0.6	0	0.2	0.1	0.3	0.5	0.3	0.8	0.9	0.6
movie1AP_s0745_e0764_len20s_ov50.mp4	1	0.6	0	0.9	0.7	0.3	0.4	0.6	0.8	0.8	0.7
movie1AP_s0755_e0774_len20s_ov50.mp4	1	0.1	0.7	0.9	0	0.8	0.8	0.7	0.8	0.6	0.8
movie1AP_s0765_e0784_len20s_ov50.mp4	1	0.8	0.7	1	1	0.5	0.8	0.7	0.5	0.1	0.7
movie1AP_s0775_e0792_len18s_ov50.mp4	1	0.8	0.5	1	1	0.6	0.8	0.8	0.4	0	0.7
movie1AP_s0819_e0838_len20s_ov50.mp4	0.3	0.2	0	0	1	0.1	0.7	0.7	0.1	0	0.2
movie1AP_s0829_e0848_len20s_ov50.mp4	0.8	0.8	0	0	1	0.3	0.5	0.5	0.2	0.1	0.3
movie1AP_s0839_e0858_len20s_ov50.mp4	1	0.8	0.5	0	1	0.3	0.7	0.8	0.3	0	0.7
movie1AP_s0849_e0868_len20s_ov50.mp4	1	0.8	1	0.8	1	0.1	0.7	0.9	0.1	0	1
movie1AP_s0859_e0878_len20s_ov50.mp4	0.9	0.6	0.7	0.4	1	0.6	0.6	0.9	0.4	0	0.8
movie1AP_s0869_e0888_len20s_ov50.mp4	0.9	0.6	0.5	0.6	1	0.8	0.6	0.5	0.9	0.1	0.4
movie1AP_s0879_e0896_len18s_ov50.mp4	0.8	0.6	0.8	0.5	1	0.8	0.7	0.9	0.9	0	0.2
movie2PA_s0021_e0040_len20s_ov50.mp4	0.9	0.4	0.9	1	0	0.2	0.8	0.5	0.2	0	0.9
movie2PA_s0031_e0050_len20s_ov50.mp4	1	0.4	0.9	1	0	0.3	0.8	0.5	0.2	0	0.9
movie2PA_s0041_e0060_len20s_ov50.mp4	1	0.4	0.9	1	0	0.2	0.8	0.5	0.2	0	0.8
movie2PA_s0051_e0070_len20s_ov50.mp4	1	0.6	1	1	0.2	0.3	0.8	0.4	0.7	0.4	0.8
movie2PA_s0061_e0080_len20s_ov50.mp4	0.9	0.6	0.8	0.9	0.9	0.9	0.8	0.6	0.9	0.1	0.9
movie2PA_s0071_e0090_len20s_ov50.mp4	0.9	0.6	0.6	0	1	0.7	0.8	0.4	0.9	0.3	0.9
movie2PA_s0081_e0100_len20s_ov50.mp4	1	0.7	0.5	0	1	0.9	0.7	0.6	0.9	0.1	0.9
movie2PA_s0091_e0110_len20s_ov50.mp4	0.9	0.7	0.6	0.3	1	0.9	0.5	0.6	0.9	0.3	0.8
movie2PA_s0101_e0120_len20s_ov50.mp4	0.9	0.4	0.8	0.3	1	0.8	0.5	0.4	0.9	0.2	0.9
movie2PA_s0111_e0130_len20s_ov50.mp4	0.9	0.1	0.3	0	1	0.8	0.6	0.3	0.9	0.3	0.8
movie2PA_s0121_e0140_len20s_ov50.mp4	1	0.6	0.9	0.9	1	0.5	0.8	0.2	0.8	0.8	0.9
movie2PA_s0131_e0150_len20s_ov50.mp4	1	0.6	0.8	1	0.7	0.3	0.6	0.4	0.6	0.7	0.9
movie2PA_s0141_e0160_len20s_ov50.mp4	1	0.6	0.9	0.8	0.6	0.4	0.7	0.6	0.8	0.6	0.9
movie2PA_s0151_e0170_len20s_ov50.mp4	1	0.7	1	1	1	0.7	0.6	0.3	0.8	0.6	0.9
movie2PA_s0161_e0180_len20s_ov50.mp4	0.9	0.8	0.9	0.9	1	0.5	0.6	0.3	0.7	0.6	0.8
movie2PA_s0171_e0190_len20s_ov50.mp4	1	0.3	0.8	0.2	1	0.3	0.7	0.3	0.7	0.4	0.9
movie2PA_s0181_e0200_len20s_ov50.mp4	1	0.1	0.4	0	1	0.2	0.5	0.4	0.6	0.2	0.8
movie2PA_s0191_e0210_len20s_ov50.mp4	1	0.3	0.5	0	1	0.2	0.4	0.2	0.8	0.1	0.9
movie2PA_s0201_e0220_len20s_ov50.mp4	1	0.5	0.6	0	1	0.2	0.5	0.3	0.8	0.3	0.9
movie2PA_s0211_e0230_len20s_ov50.mp4	0.9	0.8	0.7	0.2	0.6	0.2	0.7	0.3	0.8	0.3	0.8
movie2PA_s0221_e0240_len20s_ov50.mp4	1	0.8	0.6	0.2	0.9	0.3	0.8	0.3	0.6	0.3	0.8
movie2PA_s0268_e0287_len20s_ov50.mp4	0.9	0.25	0.6	0.2	0	0.8	0.2	0.4	0.75	0.1	0.6
movie2PA_s0278_e0297_len20s_ov50.mp4	1	0.8	0.9	0.8	0	0.6	0.2	0.2	0.7	0.3	0.7
movie2PA_s0288_e0307_len20s_ov50.mp4	1	0.8	0.9	1	0	0.2	0.2	0.4	0.2	0.3	0.7
movie2PA_s0298_e0317_len20s_ov50.mp4	1	0.7	1	1	0	0.5	0.2	0.4	0.4	0.2	0.8
movie2PA_s0308_e0327_len20s_ov50.mp4	0.9	0.3	0.85	0.9	0	0.2	0.15	0.4	0.1	0	0.8
movie2PA_s0318_e0337_len20s_ov50.mp4	1	0.8	1	1	0	0.1	0.3	0.4	0.2	0	0.8
movie2PA_s0328_e0347_len20s_ov50.mp4	1	0.9	1	1	0	0.1	0.2	0.3	0.3	0	0.9
movie2PA_s0338_e0357_len20s_ov50.mp4	1	0.8	1	1	0	0.1	0.2	0.4	0.2	0.1	0.8
movie2PA_s0348_e0367_len20s_ov50.mp4	1	0.8	1	1	0	0.1	0.3	0.2	0.2	0.6	0.9
movie2PA_s0358_e0377_len20s_ov50.mp4	1	0.8	0.9	1	0	0.1	0.3	0.1	0.3	0.7	0.9
movie2PA_s0368_e0387_len20s_ov50.mp4	1	0.5	0.9	1	0	0.1	0.3	0.1	0.2	0.8	0.9
movie2PA_s0378_e0397_len20s_ov50.mp4	1	0.5	0.9	1	0	0.2	0.4	0.1	0.3	0.7	0.8
movie2PA_s0388_e0407_len20s_ov50.mp4	1	0.8	1	1	0	0.2	0.4	0.1	0.8	0.8	0.9
movie2PA_s0398_e0417_len20s_ov50.mp4	1	0.8	1	1	0	0.1	0.4	0.2	0.6	0.6	0.9
movie2PA_s0408_e0427_len20s_ov50.mp4	1	0.6	1	1	0	0.1	0.4	0.2	0.4	0.7	0.9
movie2PA_s0418_e0437_len20s_ov50.mp4	1	0.4	0.9	1	0	0.1	0.3	0.2	0.6	0.7	0.8
movie2PA_s0428_e0447_len20s_ov50.mp4	1	0.8	1	1	0	0.1	0.4	0.2	0.8	0.7	0.9
movie2PA_s0438_e0457_len20s_ov50.mp4	1	0.8	1	1	0	0.1	0.3	0.2	0.2	0.4	0.8
movie2PA_s0448_e0467_len20s_ov50.mp4	1	0.4	1	1	0	0.2	0.4	0.2	0.2	0.1	0.8
movie2PA_s0458_e0477_len20s_ov50.mp4	1	0.4	0.9	1	0	0.2	0.4	0.3	0.1	0	0.6
movie2PA_s0468_e0487_len20s_ov50.mp4	1	0.3	0.9	1	0	0.2	0.4	0.3	0.2	0	0.7
movie2PA_s0478_e0497_len20s_ov50.mp4	1	0.2	0.7	0.9	0	0.1	0.3	0.2	0.1	0.1	0.7
movie2PA_s0488_e0507_len20s_ov50.mp4	1	0.4	0.5	1	0	0.1	0.3	0.2	0.1	0.1	0.8
movie2PA_s0498_e0517_len20s_ov50.mp4	1	0.5	0.8	0.9	0	0.2	0.3	0.4	0.1	0	0.7
movie2PA_s0547_e0566_len20s_ov50.mp4	1	0.6	0.9	0.9	0	0.1	0.3	0.5	0.2	0.6	0.9
movie2PA_s0557_e0576_len20s_ov50.mp4	1	0.6	0.9	1	0	0.2	0.3	0.4	0.2	0.6	0.8
movie2PA_s0567_e0586_len20s_ov50.mp4	0.9	0.6	0.8	0.9	0	0.2	0.3	0.2	0.3	0.7	0.9
movie2PA_s0577_e0596_len20s_ov50.mp4	1	0.8	1	1	0	0.2	0.6	0.2	0.6	0.9	0.8
movie2PA_s0587_e0606_len20s_ov50.mp4	1	0.8	1	1	0	0.2	0.3	0.1	0.8	0.9	0.7
movie2PA_s0597_e0616_len20s_ov50.mp4	1	0.7	0.9	0.8	0	0.1	0.2	0.4	0.2	0.4	0.9
movie2PA_s0607_e0626_len20s_ov50.mp4	1	0.7	0.9	1	0	0.1	0.4	0.5	0.2	0.3	0.9
movie2PA_s0617_e0636_len20s_ov50.mp4	1	0.8	0.9	1	0	0.1	0.4	0.5	0.2	0.1	0.9
movie2PA_s0627_e0646_len20s_ov50.mp4	1	0.4	0.9	1	0	0.1	0.3	0.4	0.2	0.1	0.9
movie2PA_s0637_e0656_len20s_ov50.mp4	1	0.5	0.9	1	0	0.1	0.4	0.3	0.2	0.6	0.9
movie2PA_s0647_e0666_len20s_ov50.mp4	1	0.8	0.9	1	0	0.1	0.3	0.4	0.5	0.7	0.9
movie2PA_s0657_e0676_len20s_ov50.mp4	1	0.8	1	1	0	0.1	0.5	0.5	0.2	0.2	0.9
movie2PA_s0667_e0686_len20s_ov50.mp4	1	0.7	1	1	0	0.1	0.5	0.4	0.2	0.5	0.9
movie2PA_s0677_e0696_len20s_ov50.mp4	1	0.8	1	1	0	0.1	0.5	0.5	0.2	0.6	0.9
movie2PA_s0687_e0706_len20s_ov50.mp4	1	0.4	1	1	0	0.1	0.4	0.4	0.2	0.1	0.9
movie2PA_s0697_e0716_len20s_ov50.mp4	1	0.5	1	1	0	0.1	0.4	0.5	0.2	0.1	0.9
movie2PA_s0707_e0726_len20s_ov50.mp4	1	0.3	1	1	0	0.1	0.6	0.5	0.2	0.1	0.9
movie2PA_s0717_e0736_len20s_ov50.mp4	1	0.6	0.9	1	0	0.1	0.5	0.4	0.2	0.5	0.9
movie2PA_s0727_e0746_len20s_ov50.mp4	1	0.6	0.9	1	0	0.1	0.4	0.5	0.3	0.2	0.9
movie2PA_s0737_e0756_len20s_ov50.mp4	1	0.8	1	1	0	0.1	0.4	0.6	0.2	0.1	0.9
movie2PA_s0747_e0766_len20s_ov50.mp4	1	0.8	1	1	0	0.1	0.4	0.5	0.2	0.3	0.9
movie2PA_s0757_e0776_len20s_ov50.mp4	1	0.9	1	1	0	0.1	0.3	0.4	0.7	0.7	0.9
movie2PA_s0767_e0786_len20s_ov50.mp4	1	0.9	0.8	1	0	0.1	0.4	0.4	0.2	0.3	0.7
movie2PA_s0816_e0835_len20s_ov50.mp4	0.3	0.2	0	0	0.9	0.1	0.8	0.9	0.1	0	0.2
movie2PA_s0826_e0845_len20s_ov50.mp4	0.8	0.6	0	0	0.6	0.3	0.5	0.5	0.3	0	0.2
movie2PA_s0836_e0855_len20s_ov50.mp4	0.9	0.8	0.7	0	1	0.3	0.7	0.8	0.2	0	0.7
movie2PA_s0846_e0865_len20s_ov50.mp4	1	0.6	0.9	0.7	1	0.1	0.6	0.9	0.3	0	1
movie2PA_s0856_e0875_len20s_ov50.mp4	0.9	0.7	0.9	0.5	1	0.7	0.7	0.9	0.8	0	0.9
movie2PA_s0866_e0885_len20s_ov50.mp4	0.9	0.5	0.7	0.6	1	0.7	0.5	0.6	0.7	0	0.6
movie2PA_s0876_e0893_len18s_ov50.mp4	0.8	0.6	0.7	0.6	1	0.8	0.5	0.8	0.9	0	0.1
movie3PA_s0021_e0040_len20s_ov50.mp4	0	0	0	0.1	1	0.1	0.4	0.3	0.2	0.2	0.3
movie3PA_s0031_e0050_len20s_ov50.mp4	0	0	0	0.5	1	0.2	0.7	0.2	0.1	0	0.2
movie3PA_s0041_e0060_len20s_ov50.mp4	0	0	0	0	1	0.2	0.7	0.4	0.1	0	0.2
movie3PA_s0051_e0070_len20s_ov50.mp4	0	0	0	0	1	0.1	0.7	0.6	0.1	0	0.2
movie3PA_s0061_e0080_len20s_ov50.mp4	0	0	0	0.1	1	0.2	0.7	0.8	0.2	0	0.1
movie3PA_s0071_e0090_len20s_ov50.mp4	0	0	0	0	1	0.2	0.7	0.2	0.2	0.1	0.8
movie3PA_s0081_e0100_len20s_ov50.mp4	0	0	0	0.1	1	0.6	0.8	0.2	0.2	0	0.7
movie3PA_s0091_e0110_len20s_ov50.mp4	0	0.5	0	0	1	0.3	0.8	0.3	0.2	0	0.6
movie3PA_s0101_e0120_len20s_ov50.mp4	0.2	0	0.4	0	1	0.2	0.8	0.9	0.2	0	0.5
movie3PA_s0111_e0130_len20s_ov50.mp4	0.8	0.8	0.7	0	1	0.3	0.9	0.9	0.2	0	0.8
movie3PA_s0121_e0140_len20s_ov50.mp4	0.9	0.3	0.1	0	1	0.4	0.8	0.4	0.2	0	0.7
movie3PA_s0131_e0150_len20s_ov50.mp4	0.9	0	0.1	0	1	0.2	0.4	0.2	0.1	0	0.9
movie3PA_s0141_e0160_len20s_ov50.mp4	0.9	0	0	0	1	0.2	0.7	0.2	0.2	0	0.7
movie3PA_s0151_e0170_len20s_ov50.mp4	0.2	0	0	0	1	0.2	0.6	0.3	0.2	0	0.6
movie3PA_s0161_e0180_len20s_ov50.mp4	0.1	0	0	0	1	0.2	0.7	0.25	0.2	0	0.6
movie3PA_s0171_e0190_len20s_ov50.mp4	0	0	0	0	1	0.2	0.8	0.6	0.2	0.1	0.8
movie3PA_s0222_e0241_len20s_ov50.mp4	0.9	0.6	0	0.5	0.3	0.1	0.2	0.2	0.2	0.5	0.6
movie3PA_s0232_e0251_len20s_ov50.mp4	1	0.7	0	0.1	0.1	0.2	0.4	0.3	0.2	0.1	0.6
movie3PA_s0242_e0261_len20s_ov50.mp4	1	0.6	0	0	0	0.2	0.3	0.3	0.1	0	0.4
movie3PA_s0252_e0271_len20s_ov50.mp4	1	0.1	0	0	0	0.1	0.3	0.4	0.2	0.2	0.5
movie3PA_s0262_e0281_len20s_ov50.mp4	1	0.6	0.1	0	0.7	0.1	0.2	0.3	0.1	0.2	0.4
movie3PA_s0272_e0291_len20s_ov50.mp4	1	0.8	0.1	0.1	0.9	0.1	0.2	0.3	0.2	0	0.4
movie3PA_s0282_e0301_len20s_ov50.mp4	1	0.8	0.5	0.7	1	0.1	0.3	0.4	0.1	0	0.8
movie3PA_s0292_e0311_len20s_ov50.mp4	1	0.7	0.6	0.5	0	0.2	0.4	0.2	0.6	0.3	0.8
movie3PA_s0302_e0321_len20s_ov50.mp4	1	0.8	0.2	0.1	0	0.2	0.3	0.2	0.5	0.6	0.8
movie3PA_s0312_e0331_len20s_ov50.mp4	1	0.5	0.2	0	0	0.1	0.3	0.3	0.1	0.1	0.4
movie3PA_s0322_e0341_len20s_ov50.mp4	1	0.9	0.1	0	1	0.1	0.2	0.2	0.1	0	0.6
movie3PA_s0332_e0351_len20s_ov50.mp4	1	0.8	0.4	0	1	0.1	0.3	0.2	0.1	0	0.4
movie3PA_s0342_e0361_len20s_ov50.mp4	1	0.8	0	0	1	0.1	0.3	0.2	0.1	0	0.1
movie3PA_s0352_e0371_len20s_ov50.mp4	1	0.9	0.1	0	0.8	0.1	0.3	0.2	0.1	0	0.4
movie3PA_s0362_e0381_len20s_ov50.mp4	1	0.9	0	0	0.4	0.1	0.2	0.3	0.2	0	0.6
movie3PA_s0372_e0391_len20s_ov50.mp4	1	0.8	0.7	0.8	0	0.2	0.5	0.4	0.1	0	0.7
movie3PA_s0382_e0400_len19s_ov50.mp4	0.9	0.8	0.9	0.8	0	0.2	0.6	0.6	0.3	0	0.5
movie3PA_s0427_e0446_len20s_ov50.mp4	0	0	0	0.6	1	0.1	0.8	0.9	0.3	0	0.7
movie3PA_s0437_e0456_len20s_ov50.mp4	0.8	0.6	0.7	0.9	1	0.1	0.8	0.9	0.2	0	0.6
movie3PA_s0447_e0466_len20s_ov50.mp4	0.9	0.7	0.4	0.9	1	0.1	0.8	0.9	0.2	0	0.7
movie3PA_s0457_e0476_len20s_ov50.mp4	0.9	0.5	0.5	0.9	0.9	0.1	0.8	0.8	0.2	0	0.7
movie3PA_s0467_e0486_len20s_ov50.mp4	0.8	0.6	0.2	0.95	0.9	0.2	0.7	0.85	0.2	0	0.8
movie3PA_s0477_e0496_len20s_ov50.mp4	1	0.1	0	1	1	0.2	0.8	0.9	0.2	0	0.8
movie3PA_s0487_e0506_len20s_ov50.mp4	1	0.5	0.1	1	1	0.2	0.7	0.9	0.2	0	0.8
movie3PA_s0497_e0516_len20s_ov50.mp4	0.9	0.8	0.6	1	1	0.1	0.8	0.9	0.3	0	0.8
movie3PA_s0507_e0526_len20s_ov50.mp4	0.9	0.8	0.5	0.95	1	0.1	0.8	0.9	0.2	0	0.85
movie3PA_s0517_e0536_len20s_ov50.mp4	1	0.8	0.5	1	1	0.1	0.8	0.8	0.2	0	0.9
movie3PA_s0527_e0546_len20s_ov50.mp4	1	0.8	0.5	1	1	0.2	0.7	0.8	0.2	0	0.9
movie3PA_s0537_e0556_len20s_ov50.mp4	0.9	0.3	0.6	1	1	0.2	0.7	0.9	0.2	0	1
movie3PA_s0547_e0566_len20s_ov50.mp4	1	0.6	0.8	1	1	0.2	0.5	0.9	0.2	0	0.8
movie3PA_s0557_e0576_len20s_ov50.mp4	0.9	0.8	0.5	1	1	0.1	0.8	0.9	0.2	0	0.9
movie3PA_s0567_e0586_len20s_ov50.mp4	0.7	0	0.2	1	1	0.1	0.8	0.9	0.1	0	0.8
movie3PA_s0577_e0596_len20s_ov50.mp4	0.8	0.1	0.7	0.9	0.7	0.2	0.8	0.9	0.2	0	0.8
movie3PA_s0587_e0606_len20s_ov50.mp4	0.95	0.7	0.9	1	0.9	0.2	0.8	0.9	0.3	0	0.7
movie3PA_s0597_e0616_len20s_ov50.mp4	1	0.7	0.9	1	1	0.2	0.8	0.9	0.2	0	0.7
movie3PA_s0607_e0624_len18s_ov50.mp4	1	0.8	0.9	1	1	0.2	0.7	0.9	0.2	0	0.7
movie3PA_s0651_e0670_len20s_ov50.mp4	0	0	0	0	1	0.1	0.3	0.2	0.1	0.5	0.1
movie3PA_s0661_e0680_len20s_ov50.mp4	0	0	0	0	1	0.1	0.2	0.2	0.1	0.2	0.1
movie3PA_s0671_e0690_len20s_ov50.mp4	0	0	0	0	1	0.1	0.25	0.2	0.1	0.4	0.1
movie3PA_s0681_e0700_len20s_ov50.mp4	0	0	0	0	1	0.1	0.1	0.1	0.7	0.9	0.4
movie3PA_s0691_e0710_len20s_ov50.mp4	0	0	0	0	1	0.1	0.2	0.1	0.4	0.9	0.3
movie3PA_s0701_e0720_len20s_ov50.mp4	0	0	0	0	1	0.1	0.2	0.1	0.2	0.8	0.3
movie3PA_s0711_e0730_len20s_ov50.mp4	0	0	0	0	1	0.1	0.2	0.1	0.2	0.7	0.1
movie3PA_s0721_e0740_len20s_ov50.mp4	0	0	0	0	1	0.1	0.2	0.2	0.1	0.4	0.1
movie3PA_s0731_e0750_len20s_ov50.mp4	0	0	0	0	1	0.1	0.2	0.1	0.7	0.8	0.1
movie3PA_s0741_e0760_len20s_ov50.mp4	0	0	0	0	0.9	0.1	0.2	0.1	0.8	0.9	0.1
movie3PA_s0751_e0770_len20s_ov50.mp4	0	0	0	0	0.8	0.1	0.2	0.2	0.2	0.6	0.1
movie3PA_s0761_e0780_len20s_ov50.mp4	0	0	0	0	0.8	0.1	0.3	0.2	0.3	0.6	0.1
movie3PA_s0771_e0786_len16s_ov50.mp4	0	0	0	0	0.9	0.1	0.2	0.1	0.4	0.8	0.4
movie3PA_s0813_e0832_len20s_ov50.mp4	0.2	0.4	0	0	1	0.1	0.8	0.6	0.1	0	0.1
movie3PA_s0823_e0842_len20s_ov50.mp4	1	0.8	0	0	1	0.2	0.7	0.5	0.1	0	0.1
movie3PA_s0833_e0852_len20s_ov50.mp4	1	0.8	0.6	0	1	0.3	0.6	0.7	0.2	0	0.8
movie3PA_s0843_e0862_len20s_ov50.mp4	1	0.6	1	0.8	1	0.1	0.7	0.9	0.2	0	1
movie3PA_s0853_e0872_len20s_ov50.mp4	1	0.5	0.8	0.4	1	0.7	0.7	0.9	0.6	0	0.9
movie3PA_s0863_e0882_len20s_ov50.mp4	0.95	0.6	0.7	0.8	1	0.8	0.5	0.5	0.6	0	0.6
movie3PA_s0873_e0890_len18s_ov50.mp4	0.8	0.4	0.7	0.3	1	0.8	0.7	0.7	0.9	0.1	0.6
movie4AP_s0021_e0040_len20s_ov50.mp4	0.6	0.2	0	0	0	0.6	0.6	0.4	0.6	0	0.8
movie4AP_s0031_e0050_len20s_ov50.mp4	0.8	0	0	0	0	0.2	0.4	0.4	0.1	0.1	0.3
movie4AP_s0041_e0060_len20s_ov50.mp4	0.9	0.7	0	0.8	0	0.1	0.4	0.4	0.1	0.1	0.5
movie4AP_s0051_e0070_len20s_ov50.mp4	0.9	0.5	0.1	0.8	0.6	0.2	0.5	0.4	0.2	0	0.4
movie4AP_s0061_e0080_len20s_ov50.mp4	0.9	0.8	0.1	0.9	0.4	0.1	0.6	0.3	0.1	0	0.6
movie4AP_s0071_e0090_len20s_ov50.mp4	0.8	0.7	0.1	0.6	0	0.3	0.5	0.2	0.7	0.3	0.9
movie4AP_s0081_e0100_len20s_ov50.mp4	0.9	0.2	0.4	0.5	0	0.5	0.5	0.3	0.8	0.4	0.9
movie4AP_s0091_e0110_len20s_ov50.mp4	1	0.2	0.8	0.9	0	0.1	0.5	0.6	0.1	0	0.3
movie4AP_s0101_e0120_len20s_ov50.mp4	1	0.6	0.9	1	0	0.1	0.4	0.4	0.1	0	0.8
movie4AP_s0111_e0130_len20s_ov50.mp4	1	0.6	0.7	0.8	0	0.1	0.5	0.3	0.2	0.2	0.9
movie4AP_s0121_e0140_len20s_ov50.mp4	1	0.6	0.5	1	0	0.1	0.4	0.3	0.2	0.2	0.9
movie4AP_s0131_e0150_len20s_ov50.mp4	1	0.6	0	0.9	0	0.1	0.5	0.2	0.4	0.2	0.9
movie4AP_s0141_e0160_len20s_ov50.mp4	1	0.1	0	0.6	0.7	0.2	0.5	0.3	0.2	0.1	0.9
movie4AP_s0151_e0170_len20s_ov50.mp4	0.8	0	0	0.6	0.9	0.2	0.3	0.2	0.6	0.8	0.9
movie4AP_s0161_e0180_len20s_ov50.mp4	0.8	0.1	0.1	0.9	0.8	0.2	0.2	0.2	0.8	0.8	0.9
movie4AP_s0171_e0190_len20s_ov50.mp4	0.9	0.6	0	0.8	1	0.2	0.2	0.1	0.8	0.9	0.9
movie4AP_s0181_e0200_len20s_ov50.mp4	1	0.8	0	0.2	1	0.2	0.1	0.1	0.8	0.9	0.7
movie4AP_s0191_e0210_len20s_ov50.mp4	0.9	0.8	0	0.3	1	0.2	0.2	0.1	0.8	0.9	0.6
movie4AP_s0201_e0220_len20s_ov50.mp4	0.7	0.8	0	0.1	1	0.6	0.2	0.1	0.9	0.9	0.7
movie4AP_s0211_e0230_len20s_ov50.mp4	0.8	0.4	0	0.2	1	0.7	0.3	0.3	0.8	0.6	0.9
movie4AP_s0221_e0240_len20s_ov50.mp4	1	0.7	0	0.4	1	0.7	0.6	0.4	0.8	0.1	0.9
movie4AP_s0231_e0247_len17s_ov50.mp4	1	0.8	0	0	1	0.3	0.5	0.2	0.2	0.1	0.8
movie4AP_s0274_e0293_len20s_ov50.mp4	1	0.8	0.1	0.1	1	0.2	0.4	0.2	0.1	0.2	0.7
movie4AP_s0284_e0303_len20s_ov50.mp4	1	0.8	0	0.1	0.7	0.2	0.8	0.3	0.2	0	0.4
movie4AP_s0294_e0313_len20s_ov50.mp4	1	0.8	0.7	0.2	1	0.2	0.8	0.4	0.1	0.2	0.8
movie4AP_s0304_e0323_len20s_ov50.mp4	1	0.8	0.9	0.2	1	0.1	0.7	0.3	0.1	0.2	0.8
movie4AP_s0314_e0333_len20s_ov50.mp4	1	0.7	1	0.6	1	0.2	0.7	0.3	0.1	0.2	0.8
movie4AP_s0324_e0343_len20s_ov50.mp4	1	0.8	1	1	0	0.2	0.9	0.2	0.2	0.4	0.8
movie4AP_s0334_e0353_len20s_ov50.mp4	1	0.9	1	1	0	0.1	0.9	0.2	0.3	0.6	0.8
movie4AP_s0344_e0363_len20s_ov50.mp4	1	1	1	1	0	0.1	0.8	0.3	0.4	0.6	0.8
movie4AP_s0354_e0373_len20s_ov50.mp4	1	0.9	1	1	0	0.1	0.8	0.2	0.4	0.2	0.8
movie4AP_s0364_e0383_len20s_ov50.mp4	1	1	1	1	0	0.1	0.9	0.2	0.3	0.6	0.9
movie4AP_s0374_e0393_len20s_ov50.mp4	1	0.9	1	1	0	0.1	0.9	0.2	0.2	0.5	0.8
movie4AP_s0384_e0403_len20s_ov50.mp4	1	0.5	0.9	1	0	0.3	0.9	0.1	0.6	0	0.7
movie4AP_s0394_e0413_len20s_ov50.mp4	1	0.2	1	1	0	0.3	0.9	0.1	0.8	0.1	0.6
movie4AP_s0404_e0423_len20s_ov50.mp4	1	0.2	1	1	0	0.2	0.9	0.1	0.8	0.1	0.7
movie4AP_s0414_e0433_len20s_ov50.mp4	1	0.2	1	1	0	0.3	0.9	0.2	0.8	0.1	0.7
movie4AP_s0424_e0443_len20s_ov50.mp4	1	0.2	0.8	0.9	0	0.2	0.8	0.4	0.3	0	0.6
movie4AP_s0434_e0453_len20s_ov50.mp4	1	0.3	0.7	0.2	0	0.3	0.8	0.4	0.4	0	0.6
movie4AP_s0444_e0463_len20s_ov50.mp4	1	0.5	0.6	0	0	0.1	0.7	0.6	0.1	0	0.3
movie4AP_s0454_e0473_len20s_ov50.mp4	1	0.8	0.7	0.4	0	0.1	0.6	0.4	0.2	0.2	0.6
movie4AP_s0464_e0483_len20s_ov50.mp4	1	0.6	0.7	0.6	0	0.2	0.6	0.4	0.2	0.3	0.6
movie4AP_s0474_e0493_len20s_ov50.mp4	1	0.8	1	1	0	0.1	0.8	0.4	0.4	0.3	0.9
movie4AP_s0524_e0543_len20s_ov50.mp4	0	0	0	0	1	0.5	0.7	0.1	0.8	0.8	0.7
movie4AP_s0534_e0553_len20s_ov50.mp4	0.7	0	0.1	0	1	0.3	0.65	0.2	0.6	0.8	0.7
movie4AP_s0544_e0563_len20s_ov50.mp4	0.9	0.5	0.2	0.1	0.9	0.7	0.7	0.3	0.8	0.6	0.6
movie4AP_s0554_e0573_len20s_ov50.mp4	1	0.7	0.1	0	1	0.4	0.7	0.3	0.6	0.8	0.7
movie4AP_s0564_e0583_len20s_ov50.mp4	1	0.7	0	0	1	0.2	0.7	0.3	0.6	0.7	0.8
movie4AP_s0574_e0593_len20s_ov50.mp4	1	0.8	0.9	1	0.9	0.2	0.8	0.4	0.2	0.3	0.7
movie4AP_s0584_e0603_len20s_ov50.mp4	0.9	0.7	0.8	1	0.6	0.2	0.8	0.4	0.2	0.1	0.7
movie4AP_s0594_e0613_len20s_ov50.mp4	1	0.9	0.8	1	0	0.7	0.8	0.2	0.9	0.9	0.8
movie4AP_s0604_e0623_len20s_ov50.mp4	1	0.8	0.9	0.6	0.9	0.8	0.7	0.1	0.9	1	0.8
movie4AP_s0614_e0633_len20s_ov50.mp4	0.9	0.6	0.5	0	1	0.7	0.5	0.1	0.9	1	0.8
movie4AP_s0624_e0643_len20s_ov50.mp4	1	0.6	0.7	0.1	1	0.4	0.5	0.2	0.8	0.8	0.7
movie4AP_s0634_e0653_len20s_ov50.mp4	0.9	0.2	0.8	0.1	0.1	0.6	0.5	0.5	0.6	0.3	0.7
movie4AP_s0644_e0663_len20s_ov50.mp4	1	0.2	0.9	0.8	0	0.5	0.4	0.4	0.6	0.1	0.8
movie4AP_s0654_e0673_len20s_ov50.mp4	1	0.7	0.9	0.8	0	0.2	0.4	0.4	0.5	0	0.7
movie4AP_s0664_e0683_len20s_ov50.mp4	0.9	0.4	0.5	0.2	0	0.5	0.3	0.3	0.5	0.3	0.8
movie4AP_s0674_e0693_len20s_ov50.mp4	1	0.8	0.9	1	0	0.2	0.3	0.3	0.2	0.5	0.8
movie4AP_s0684_e0703_len20s_ov50.mp4	1	0.8	1	1	0	0.1	0.3	0.2	0.2	0.3	0.9
movie4AP_s0694_e0713_len20s_ov50.mp4	1	0.8	1	1	0	0.1	0.4	0.3	0.2	0.7	0.8
movie4AP_s0704_e0723_len20s_ov50.mp4	1	0.9	1	0.7	0.6	0.1	0.4	0.3	0.2	0.3	0.8
movie4AP_s0714_e0733_len20s_ov50.mp4	1	0.9	1	1	0.8	0.1	0.3	0.2	0.6	0.3	1
movie4AP_s0724_e0743_len20s_ov50.mp4	1	0.8	1	1	0.7	0.2	0.3	0.2	0.4	0	0.9
movie4AP_s0734_e0753_len20s_ov50.mp4	0.9	0.8	1	1	0.9	0.2	0.3	0.2	0.8	0.6	0.9
movie4AP_s0744_e0763_len20s_ov50.mp4	1	0.7	1	1	0.6	0.5	0.3	0.2	0.8	0.1	0.8
movie4AP_s0754_e0772_len19s_ov50.mp4	1	0.6	1	1	0	0.4	0.3	0.1	0.8	0.1	0.8
movie4AP_s0799_e0818_len20s_ov50.mp4	0.3	0.2	0	0	0.9	0.1	0.8	0.7	0.1	0	0.3
movie4AP_s0809_e0828_len20s_ov50.mp4	0.85	0.7	0.1	0	1	0.3	0.6	0.6	0.4	0	0.2
movie4AP_s0819_e0838_len20s_ov50.mp4	1	0.8	0.7	0	1	0.2	0.6	0.8	0.2	0	0.9
movie4AP_s0829_e0848_len20s_ov50.mp4	0.9	0.6	1	0.9	1	0.1	0.6	0.9	0.2	0	1
movie4AP_s0839_e0858_len20s_ov50.mp4	0.9	0.5	0.8	0.4	1	0.7	0.6	0.9	0.4	0	0.9
movie4AP_s0849_e0868_len20s_ov50.mp4	0.9	0.7	0.5	0.4	1	0.8	0.6	0.4	0.8	0.1	0.9
movie4AP_s0859_e0876_len18s_ov50.mp4	0.8	0.6	0.7	0.3	1	0.8	0.5	0.9	0.9	0	0.2
