# Supplementary material for: Mapping the movie-watching brain with AI-derived semantics
Source: Imaging Neurosci (Camb). 2026 Jul 10;4:IMAG.a.1300. doi: 10.1162/IMAG.a.1300 (PMC13358718; doi:10.1162/IMAG.a.1300)
Supplement: Code Source Files Videos [file IMAG.a.1300_supp_Code_SourceFiles_Videos.zip › Supplementary/SourceData/MMP_LookupTable.csv]

regionName	regionLongName	regionIdLabel	LR	region	Lobe	cortex	regionID	Cortex_ID	x-cog	y-cog	z-cog	volmm
V1_L	Primary_Visual_Cortex_L	1_L	L	V1	Occ	Primary_Visual	1	1	100.491589	41.138901	71.63704	6717
MST_L	Medial_Superior_Temporal_Area_L	2_L	L	MST	Occ	MT+_Complex_and_Neighboring_Visual_Areas	2	5	132.416667	58.901786	82.059524	336
V6_L	Sixth_Visual_Area_L	3_L	L	V6	Occ	Dorsal_Stream_Visual	3	3	104.543112	44.481665	103.916749	1009
V2_L	Second_Visual_Area_L	4_L	L	V2	Occ	Early_Visual	4	2	102.236656	44.064791	74.401125	6220
V3_L	Third_Visual_Area_L	5_L	L	V3	Occ	Early_Visual	5	2	107.926111	40.632159	76.961153	4994
V4_L	Fourth_Visual_Area_L	6_L	L	V4	Occ	Early_Visual	6	2	120.481621	41.344329	69.955702	3183
V8_L	Eighth_Visual_Area_L	7_L	L	V8	Occ	Ventral_Stream_Visual	7	4	123.013193	51.8927	56.759015	1137
4_L	Primary_Motor_Cortex_L	8_L	L	4	Fr	Somatosensory_and_Motor	8	6	119.338359	105.485002	126.65561	6301
3b_L	Primary_Sensory_Cortex_L	9_L	L	3b	Par	Somatosensory_and_Motor	9	6	129.664059	103.257279	123.682747	2301
FEF_L	Frontal_Eye_Fields_L	10_L	L	FEF	Fr	Premotor	10	8	132.579336	118.837638	121.922509	813
PEF_L	Premotor_Eye_Field_L	11_L	L	PEF	Fr	Premotor	11	8	136.772664	125.582985	112.956764	717
55b_L	Area_55b_L	12_L	L	55b	Fr	Premotor	12	8	138.865752	124.683174	122.399165	1676
V3A_L	Area_V3A_L	13_L	L	V3A	Occ	Dorsal_Stream_Visual	13	3	104.528505	33.597072	99.335131	1298
RSC_L	RetroSplenial_Complex_L	14_L	L	RSC	Par	Posterior_Cingulate	14	18	96.918149	86.60261	88.986951	843
POS2_L	Parieto-Occipital_Sulcus_Area_2_L	15_L	L	POS2	Occ	Posterior_Cingulate	15	18	98.677433	53.233641	109.394715	2384
V7_L	Seventh_Visual_Area_L	16_L	L	V7	Occ	Dorsal_Stream_Visual	16	3	114.850993	39.443709	100.271523	604
IPS1_L	IntraParietal_Sulcus_Area_1_L	17_L	L	IPS1	Par	Dorsal_Stream_Visual	17	3	114.19184	51.537326	110.430556	1152
FFC_L	Fusiform_Face_Complex_L	18_L	L	FFC	Temp	Ventral_Stream_Visual	18	4	133.940136	69.78536	52.618797	3224
V3B_L	Area_V3B_L	19_L	L	V3B	Occ	Dorsal_Stream_Visual	19	3	117.755656	42.828054	88.434389	442
LO1_L	Area_Lateral_Occipital_1_L	20_L	L	LO1	Occ	MT+_Complex_and_Neighboring_Visual_Areas	20	5	132.592541	39.361878	78.374309	724
LO2_L	Area_Lateral_Occipital_2_L	21_L	L	LO2	Occ	MT+_Complex_and_Neighboring_Visual_Areas	21	5	137.691983	45.555907	68.914557	948
PIT_L	Posterior_InferoTemporal_complex_L	22_L	L	PIT	Occ	Ventral_Stream_Visual	22	4	137.394161	48.92805	61.153285	959
MT_L	Middle_Temporal_Area_L	23_L	L	MT	Occ	MT+_Complex_and_Neighboring_Visual_Areas	23	5	133.489855	55.521739	82.907246	345
A1_L	Primary_Auditory_Cortex_L	24_L	L	A1	Temp	Early_Auditory	24	10	135.998896	101.994481	82.398455	906
PSL_L	PeriSylvian_Language_Area_L	25_L	L	PSL	Par	Temporo-Parieto_Occipital_Junction	25	15	150.183112	78.426117	97.249877	2037
SFL_L	Superior_Frontal_Language_Area_L	26_L	L	SFL	Fr	Dorsolateral_Prefrontal	26	22	98.31097	142.730684	135.373291	3145
PCV_L	PreCuneus_Visual_Area_L	27_L	L	PCV	Par	Posterior_Cingulate	27	18	96.358639	76.151178	120.194372	1528
STV_L	Superior_Temporal_Visual_Area_L	28_L	L	STV	Par	Temporo-Parieto-Occipital_Junction	28	15	152.198435	74.187814	89.932923	1789
7Pm_L	Medial_Area_7P_L	29_L	L	7Pm	Par	Superior_Parietal	29	16	95.248227	58.274232	121.498818	846
7m_L	Area_7m_L	30_L	L	7m	Par	Posterior_Cingulate	30	18	95.552556	64.056289	105.57668	1741
POS1_L	Parieto-Occipital_Sulcus_Area_1_L	31_L	L	POS1	Par	Posterior_Cingulate	31	18	101.731298	67.452417	84.880916	1965
23d_L	Area_23d_L	32_L	L	23d	Par	Posterior_Cingulate	32	18	93.867052	106.364162	109.955684	1038
v23ab_L	Area_ventral_23_a+b_L	33_L	L	v23ab	Par	Posterior_Cingulate	33	18	94.704348	70.024638	91.217391	690
d23ab_L	Area_dorsal_23_a+b_L	34_L	L	d23ab	Par	Posterior_Cingulate	34	18	93.768848	84.202983	102.524441	1207
31pv_L	Area_31p_ventral_L	35_L	L	31pv	Par	Posterior_Cingulate	35	18	100.042751	81.552045	104.622677	538
5m_L	Area_5m_L	36_L	L	5m	Par	Paracentral_Lobular_and_Mid_Cingulate	36	7	96.894004	83.917559	134.828694	934
5mv_L	Area_5m_ventral_L	37_L	L	5mv	Par	Paracentral_Lobular_and_Mid_Cingulate	37	7	104.643979	88.134031	121.951832	955
23c_L	Area_23c_L	38_L	L	23c	Par	Paracentral_Lobular_and_Mid_Cingulate	38	7	102.515493	96.142723	113.688263	1065
5L_L	Area_5L_L	39_L	L	5L	Par	Paracentral_Lobular_and_Mid_Cingulate	39	7	105.121097	76.89642	144.418888	1313
24dd_L	Dorsal_Area_24d_L	40_L	L	24dd	Fr	Paracentral_Lobular_and_Mid_Cingulate	40	7	96.658505	110.468299	121.557499	2287
24dv_L	Ventral_Area_24d_L	41_L	L	24dv	Fr	Paracentral_Lobular_and_Mid_Cingulate	41	7	100.068306	126.534153	115.301913	732
7AL_L	Lateral_Area_7A_L	42_L	L	7AL	Par	Superior_Parietal	42	16	112.239867	73.178073	137.489037	1505
SCEF_L	Supplementary_and_Cingulate_Eye_Field_L	43_L	L	SCEF	Fr	Paracentral_Lobular_and_Mid_Cingulate	43	7	96.643496	131.532274	128.125124	3021
6ma_L	Area_6m_anterior_L	44_L	L	6ma	Fr	Paracentral_Lobular_and_Mid_Cingulate	44	7	110.592627	130.136617	139.421933	3228
7Am_L	Medial_Area_7A_L	45_L	L	7Am	Par	Superior_Parietal	45	16	97.517305	65.146285	132.871251	2167
7Pl_L	Lateral_Area_7P_L	46_L	L	7Pl	Par	Superior_Parietal	46	16	105.278114	51.702539	127.938331	827
7PC_L	Area_7PC_L	47_L	L	7PC	Par	Superior_Parietal	47	16	128.238394	78.294856	131.844417	2391
LIPv_L	Area_Lateral_IntraParietal_ventral_L	48_L	L	LIPv	Par	Superior_Parietal	48	16	121.655546	69.556357	124.250676	1109
VIP_L	Ventral_IntraParietal_Complex_L	49_L	L	VIP	Par	Superior_Parietal	49	16	114.787443	60.903859	134.815566	1529
MIP_L	Medial_IntraParietal_Area_L	50_L	L	MIP	Par	Superior_Parietal	50	16	115.970641	58.793594	119.152135	1124
1_L	Area_1_L	51_L	L	1	Par	Somatosensory_and_Motor	51	6	138.150337	99.962157	127.34085	3858
2_L	Area_2_L	52_L	L	2	Par	Somatosensory_and_Motor	52	6	129.508165	92.68818	123.900078	2572
3a_L	Area_3a_L	53_L	L	3a	Fr	Somatosensory_and_Motor	53	6	125.373109	105	114.733613	1190
6d_L	Dorsal_area_6_L	54_L	L	6d	Fr	Premotor	54	8	124.128205	111.937022	138.11426	2223
6mp_L	Area_6mp_L	55_L	L	6mp	Fr	Paracentral_Lobular_and_Mid_Cingulate	55	7	100.026417	110.678674	141.063401	2082
6v_L	Ventral_Area_6_L	56_L	L	6v	Fr	Premotor	56	8	149.799006	129.681108	103.925426	1408
p24pr_L	Area_Posterior_24_prime_L	57_L	L	p24pr	Fr	Anterior_Cingulate_and_Medial_Prefrontal	57	19	94.447546	124.308951	110.85948	1039
33pr_L	Area_33_prime_L	58_L	L	33pr	Fr	Anterior_Cingulate_and_Medial_Prefrontal	58	19	94.083624	134.923345	100.006969	287
a24pr_L	Anterior_24_prime_L	59_L	L	a24pr	Fr	Anterior_Cingulate_and_Medial_Prefrontal	59	19	95.249415	144.104215	101.338407	854
p32pr_L	Area_p32_prime_L	60_L	L	p32pr	Fr	Anterior_Cingulate_and_Medial_Prefrontal	60	19	99.010823	140.837662	110.227273	924
a24_L	Area_a24_L	61_L	L	a24	Fr	Anterior_Cingulate_and_Medial_Prefrontal	61	19	96.046431	166.310464	66.976438	1443
d32_L	Area_dorsal_32_L	62_L	L	d32	Fr	Anterior_Cingulate_and_Medial_Prefrontal	62	19	98.638734	168.099317	96.929236	1611
8BM_L	Area_8BM_L	63_L	L	8BM	Fr	Anterior_Cingulate_and_Medial_Prefrontal	63	19	95.909177	158.968616	116.162149	2103
p32_L	Area_p32_L	64_L	L	p32	Fr	Anterior_Cingulate_and_Medial_Prefrontal	64	19	101.628302	174.318868	67.658491	530
10r_L	Area_10r_L	65_L	L	10r	Fr	Anterior_Cingulate_and_Medial_Prefrontal	65	19	96.816092	176.014368	59.294061	1044
47m_L	Area_47m_L	66_L	L	47m	Fr	Orbital_and_Polar_Frontal	66	20	127.422402	156.510121	55.184885	741
8Av_L	Area_8Av_L	67_L	L	8Av	Fr	Dorsolateral_Prefrontal	67	22	128.190759	142.505809	124.802756	3701
8Ad_L	Area_8Ad_L	68_L	L	8Ad	Fr	Dorsolateral_Prefrontal	68	22	113.687799	154.661483	115.801037	2508
9m_L	Area_9_Middle_L	69_L	L	9m	Fr	Anterior_Cingulate_and_Medial_Prefrontal	69	19	97.019809	180.108831	93.67494	4190
8BL_L	Area_8B_Lateral_L	70_L	L	8BL	Fr	Dorsolateral_Prefrontal	70	22	101.401615	163.951564	124.369828	1982
9p_L	Area_9_Posterior_L	71_L	L	9p	Fr	Dorsolateral_Prefrontal	71	22	109.307738	173.069108	109.713526	1693
10d_L	Area_10d_L	72_L	L	10d	Fr	Orbital_and_Polar_Frontal	72	20	100.894288	191.564911	78.3023	2696
8C_L	Area_8C_L	73_L	L	8C	Fr	Dorsolateral_Prefrontal	73	22	134.157612	139.145205	109.267606	2982
44_L	Area_44_L	74_L	L	44	Fr	Inferior_Frontal	74	21	144.510015	141.238315	88.001027	1947
45_L	Area_45_L	75_L	L	45	Fr	Inferior_Frontal	75	21	141.73524	152.514118	73.734873	2727
47l_L	Area_47l_(47_lateral)_L	76_L	L	47l	Fr	Inferior_Frontal	76	21	136.797521	154.852273	60.41374	1936
a47r_L	Area_anterior_47r_L	77_L	L	a47r	Fr	Inferior_Frontal	77	21	131.095281	174.396953	59.360514	3348
6r_L	Rostral_Area_6_L	78_L	L	6r	Fr	Premotor	78	8	143.753559	132.158363	88.451957	2248
IFJa_L	Area_IFJa_L	79_L	L	IFJa	Fr	Inferior_Frontal	79	21	131.411067	137.512846	97.774704	1012
IFJp_L	Area_IFJp_L	80_L	L	IFJp	Fr	Inferior_Frontal	80	21	131.397321	127.672619	101.36756	672
IFSp_L	Area_IFSp_L	81_L	L	IFSp	Fr	Inferior_Frontal	81	21	137.874185	149.780056	91.685927	1073
IFSa_L	Area_IFSa_L	82_L	L	IFSa	Fr	Inferior_Frontal	82	21	137.383825	159.179718	80.8819	1558
p9-46v_L	Area_posterior_9-46v_L	83_L	L	p9-46v	Fr	Dorsolateral_Prefrontal	83	22	138.145009	155.665913	98.46629	2655
46_L	Area_46_L	84_L	L	46	Fr	Dorsolateral_Prefrontal	84	22	127.033498	164.498689	105.07457	3433
a9-46v_L	Area_anterior_9-46v_L	85_L	L	a9-46v	Fr	Dorsolateral_Prefrontal	85	22	131.147188	176.872535	80.33382	2738
9-46d_L	Area_9-46d_L	86_L	L	9-46d	Fr	Dorsolateral_Prefrontal	86	22	120.191583	172.262563	93.433103	3184
9a_L	Area_9_anterior_L	87_L	L	9a	Fr	Dorsolateral_Prefrontal	87	22	112.60695	183.845628	95.711763	3511
10v_L	Area_10v_L	88_L	L	10v	Fr	Anterior_Cingulate_and_Medial_Prefrontal	88	19	95.085146	179.625174	52.61453	2161
a10p_L	Area_anterior_10p_L	89_L	L	a10p	Fr	Orbital_and_Polar_Frontal	89	20	116.405009	185.963731	63.137306	1158
10pp_L	Polar_10p_L	90_L	L	10pp	Fr	Orbital_and_Polar_Frontal	90	20	103.361926	187.352144	54.227239	1329
11l_L	Area_11l_L	91_L	L	11l	Fr	Orbital_and_Polar_Frontal	91	20	115.577956	172.905411	55.238477	2495
13l_L	Area_13l_L	92_L	L	13l	Fr	Orbital_and_Polar_Frontal	92	20	113.105234	153.630846	50.639198	1796
OFC_L	Orbital_Frontal_Complex_L	93_L	L	OFC	Fr	Orbital_and_Polar_Frontal	93	20	101.248092	155.905125	46.772628	1834
47s_L	Area_47s_L	94_L	L	47s	Fr	Orbital_and_Polar_Frontal	94	20	123.285457	146.215144	51.115986	1664
LIPd_L	Area_Lateral_IntraParietal_dorsal_L	95_L	L	LIPd	Par	Superior_Parietal	95	16	120.72028	70.784965	112.674825	572
6a_L	Area_6_anterior_L	96_L	L	6a	Fr	Premotor	96	8	115.421955	121.769876	126.648432	2742
i6-8_L	Inferior_6-8_Transitional_Area_L	97_L	L	i6-8	Fr	Dorsolateral_Prefrontal	97	22	119.66028	129.204864	127.283714	1357
s6-8_L	Superior_6-8_Transitional_Area_L	98_L	L	s6-8	Fr	Dorsolateral_Prefrontal	98	22	112.448914	151.434433	128.003218	1243
43_L	Area_43_L	99_L	L	43	Fr	Posterior_Opercular	99	9	147.447146	125.598309	80.808668	946
OP4_L	Area_OP4-PV_L	100_L	L	OP4	Par	Posterior_Opercular	100	9	151.038095	113.658333	86.099405	1680
OP1_L	Area_OP1-SII_L	101_L	L	OP1	Par	Posterior_Opercular	101	9	138.126662	103.983905	90.311407	1429
OP2-3_L	Area_OP2-3-VS_L	102_L	L	OP2-3	Par	Posterior_Opercular	102	9	131.5	109.658263	89.165266	714
52_L	Area_52_L	103_L	L	52	Temp	Early_Auditory	103	10	130.277162	105.017738	70.645233	451
RI_L	RetroInsular_Cortex_L	104_L	L	RI	Par	Early_Auditory	104	10	130.666225	90.109934	91.313907	755
PFcm_L	Area_PFcm_L	105_L	L	PFcm	Par	Early_Auditory	105	10	141.793228	93.845101	92.239193	1388
PoI2_L	Posterior_Insular_Area_2_L	106_L	L	PoI2	Ins	Insular_and_Frontal_Opercular	106	12	131.140744	121.382156	71.041031	2096
TA2_L	Area_TA2_L	107_L	L	TA2	Temp	Auditory_Association	107	11	141.08604	129.967515	63.526778	1139
FOP4_L	Frontal_Opercular_Area_4_L	108_L	L	FOP4	Fr	Insular_and_Frontal_Opercular	108	12	133.429119	138.892173	76.685824	1827
MI_L	Middle_Insular_Area_L	109_L	L	MI	Ins	Insular_and_Frontal_Opercular	109	12	127.923709	136.443075	73.143779	1704
Pir_L	Pirform_Cortex_L	110_L	L	Pir	Temp	Insular_and_Frontal_Opercular	110	12	122.938706	130.870602	53.682179	881
AVI_L	Anterior_Ventral_Insular_Area_L	111_L	L	AVI	Fr	Insular_and_Frontal_Opercular	111	12	121.113485	150.508678	67.823765	749
AAIC_L	Anterior_Agranular_Insula_Complex_L	112_L	L	AAIC	Ins	Insular_and_Frontal_Opercular	112	12	126.225504	139.71902	60.595101	1388
FOP1_L	Frontal_Opercular_Area_1_L	113_L	L	FOP1	Fr	Posterior_Opercular	113	9	140.305709	128.198895	75.653775	543
FOP3_L	Frontal_Opercular_Area_3_L	114_L	L	FOP3	Ins	Insular_and_Frontal_Opercular	114	12	126	128.96978	84.425824	364
FOP2_L	Frontal_Opercular_Area_2_L	115_L	L	FOP2	Fr	Insular_and_Frontal_Opercular	115	12	133.704403	121.251572	85.752621	477
PFt_L	Area_PFt_L	116_L	L	PFt	Par	Inferior_Parietal	116	17	146.277662	100.807933	106.926931	958
AIP_L	Anterior_IntraParietal_Area_L	117_L	L	AIP	Par	Superior_Parietal	117	16	130.372549	87.01364	112.687127	1173
EC_L	Entorhinal_Cortex_L	118_L	L	EC	Temp	Medial_Temporal	118	13	111.463631	115.664695	42.698403	1691
PreS_L	PreSubiculum_L	119_L	L	PreS	Temp	Medial_Temporal	119	13	109.856877	94.634758	60.597584	1076
H_L	Hippocampus_L	120_L	L	H	Temp	Medial_Temporal	120	13	120.203438	102.589542	54.63467	1396
ProS_L	ProStriate_Area_L	121_L	L	ProS	Par	Posterior_Cingulate	121	18	112.538922	71.057884	75.091816	501
PeEc_L	Perirhinal_Ectorhinal_Cortex_L	122_L	L	PeEc	Temp	Medial_Temporal	122	13	120.292051	116.757071	38.222388	3359
STGa_L	Area_STGa_L	123_L	L	STGa	Temp	Auditory_Association	123	11	139.957301	140.979968	50.18292	1897
PBelt_L	ParaBelt_Complex_L	124_L	L	PBelt	Temp	Early_Auditory	124	10	144.62098	100.147014	79.898162	1306
A5_L	Auditory_5_Complex_L	125_L	L	A5	Temp	Auditory_Association	125	11	152.259123	112.858549	68.432144	2439
PHA1_L	ParaHippocampal_Area_1_L	126_L	L	PHA1	Temp	Medial_Temporal	126	13	111.705833	90.678333	55.309167	1200
PHA3_L	ParaHippocampal_Area_3_L	127_L	L	PHA3	Temp	Medial_Temporal	127	13	124.479062	90.840871	51.123953	1194
STSda_L	Area_STSd_anterior_L	128_L	L	STSda	Temp	Auditory_Association	128	11	143.831461	123.554073	57.391854	1424
STSdp_L	Area_STSd_posterior_L	129_L	L	STSdp	Temp	Auditory_Association	129	11	143.062832	94.156637	72.083186	1130
STSvp_L	Area_STSv_posterior_L	130_L	L	STSvp	Temp	Auditory_Association	130	11	146.913625	91.085158	67.189173	1644
TGd_L	Area_TG_dorsal_L	131_L	L	TGd	Temp	Lateral_Temporal	131	14	127.26011	137.751977	35.261304	6701
TE1a_L	Area_TE1_anterior_L	132_L	L	TE1a	Temp	Lateral_Temporal	132	14	150.202228	122.362624	47.172277	4040
TE1p_L	Area_TE1_posterior_L	133_L	L	TE1p	Temp	Lateral_Temporal	133	14	152.940325	78.805713	61.515946	5111
TE2a_L	Area_TE2_anterior_L	134_L	L	TE2a	Temp	Lateral_Temporal	134	14	148.079856	104.370685	42.029109	3882
TF_L	Area_TF_L	135_L	L	TF	Temp	Medial_Temporal	135	13	132.406298	105.142089	41.219662	2604
TE2p_L	Area_TE2_posterior_L	136_L	L	TE2p	Temp	Lateral_Temporal	136	14	142.182155	83.665679	49.921881	2701
PHT_L	Area_PHT_L	137_L	L	PHT	Temp	Lateral_Temporal	137	14	150.083714	66.180795	74.12733	2843
PH_L	Area_PH_L	138_L	L	PH	Temp	MT+_Complex_and_Neighboring_Visual_Areas	138	5	139.578644	61.953921	65.579087	2257
TPOJ1_L	Area_TemporoParietoOccipital_Junction_1_L	139_L	L	TPOJ1	Temp	Temporo-Parieto-Occipital_Junction	139	15	144.16796	79.669019	81.137615	1417
TPOJ2_L	Area_TemporoParietoOccipital_Junction_2_L	140_L	L	TPOJ2	Par	Temporo-Parieto-Occipital_Junction	140	15	143.28	62.095686	87.299608	1275
TPOJ3_L	Area_TemporoParietoOccipital_Junction_3_L	141_L	L	TPOJ3	Occ	Temporo-Parieto-Occipital_Junction	141	15	133.675835	54.257367	91.510806	509
DVT_L	Dorsal_Transitional_Visual_Area_L	142_L	L	DVT	Occ	Posterior_Cingulate	142	18	108.042324	53.086307	103.566805	1205
PGp_L	Area_PGp_L	143_L	L	PGp	Occ	Inferior_Parietal	143	17	129.425332	40.278761	94.142146	1808
IP2_L	Area_IntraParietal_2_L	144_L	L	IP2	Par	Inferior_Parietal	144	17	131.750374	77.285501	114.758595	1338
IP1_L	Area_IntraParietal_1_L	145_L	L	IP1	Par	Inferior_Parietal	145	17	121.635182	55.480069	111.34922	1154
IP0_L	Area_IntraParietal_0_L	146_L	L	IP0	Occ	Inferior_Parietal	146	17	122.033257	45.806193	97.033257	872
PFop_L	Area_PF_Opercular_L	147_L	L	PFop	Par	Inferior_Parietal	147	17	154.842679	102.913551	96.221963	1284
PF_L	Area_PF_Complex_L	148_L	L	PF	Par	Inferior_Parietal	148	17	151.894297	89.867502	108.288348	4068
PFm_L	Area_PFm_Complex_L	149_L	L	PFm	Par	Inferior_Parietal	149	17	140.702334	70.065862	118.414359	5056
PGi_L	Area_PGi_L	150_L	L	PGi	Par	Inferior_Parietal	150	17	138.62727	61.299798	99.072355	3469
PGs_L	Area_PGs_L	151_L	L	PGs	Par	Inferior_Parietal	151	17	131.808463	48.857461	110.436526	3143
V6A_L	Area_V6A_L	152_L	L	V6A	Occ	Dorsal_Stream_Visual	152	3	112.534483	39.66092	114.188218	696
VMV1_L	VentroMedial_Visual_Area_1_L	153_L	L	VMV1	Occ	Ventral_Stream_Visual	153	4	110.244105	74.319001	64.307906	721
VMV3_L	VentroMedial_Visual_Area_3_L	154_L	L	VMV3	Occ	Ventral_Stream_Visual	154	4	119.618762	64.508982	61.017964	501
PHA2_L	ParaHippocampal_Area_2_L	155_L	L	PHA2	Temp	Medial_Temporal	155	13	121.389831	90.169492	58.122881	236
V4t_L	Area_V4t_L	156_L	L	V4t	Occ	MT+_Complex_and_Neighboring_Visual_Areas	156	5	138.695811	48.185792	74.724954	549
FST_L	Area_FST_L	157_L	L	FST	Occ	MT+_Complex_and_Neighboring_Visual_Areas	157	5	137.648765	57.787325	76.535983	931
V3CD_L	Area_V3CD_L	158_L	L	V3CD	Occ	MT+_Complex_and_Neighboring_Visual_Areas	158	5	125.152542	36.195686	81.429892	649
LO3_L	Area_Lateral_Occipital_3_L	159_L	L	LO3	Occ	MT+_Complex_and_Neighboring_Visual_Areas	159	5	136.842415	48.964654	85.864507	679
VMV2_L	VentroMedial_Visual_Area_2_L	160_L	L	VMV2	Occ	Ventral_Stream_Visual	160	4	119.360502	74.39185	66.366771	319
31pd_L	Area_31pd_L	161_L	L	31pd	Par	Posterior_Cingulate	161	18	102.136519	73.851536	106.767918	586
31a_L	Area_31a_L	162_L	L	31a	Par	Posterior_Cingulate	162	18	95.984389	88.707989	115.960514	1089
VVC_L	Ventral_Visual_Complex_L	163_L	L	VVC	Temp	Ventral_Stream_Visual	163	4	121.913003	74.920407	53.816752	2161
25_L	Area_25_L	164_L	L	25	Fr	Anterior_Cingulate_and_Medial_Prefrontal	164	19	95.291898	147.049945	57.497225	901
s32_L	Area_s32_L	165_L	L	s32	Fr	Anterior_Cingulate_and_Medial_Prefrontal	165	19	97.364516	159.174194	54.480645	310
pOFC_L	Posterior_OFC_Complex_L	166_L	L	pOFC	Fr	Anterior_Cingulate_and_Medial_Prefrontal	166	19	104.455746	137.165786	52.015852	1514
PoI1_L	Area_Posterior_Insular_1_L	167_L	L	PoI1	Ins	Insular_and_Frontal_Opercular	167	12	129.839378	113.685665	68.664076	1158
Ig_L	Insular_Granular_Complex_L	168_L	L	Ig	Ins	Insular_and_Frontal_Opercular	168	12	126.25974	110.064935	86.446429	616
FOP5_L	Area_Frontal_Opercular_5_L	169_L	L	FOP5	Fr	Insular_and_Frontal_Opercular	169	12	125.928129	152.826518	75.615861	807
p10p_L	Area_posterior_10p_L	170_L	L	p10p	Fr	Orbital_and_Polar_Frontal	170	20	114.061006	189.546541	72.976101	1590
p47r_L	Area_posterior_47r_L	171_L	L	p47r	Fr	Inferior_Frontal	171	21	134.951128	169.179699	72.101504	1330
TGv_L	Area_TG_Ventral_L	172_L	L	TGv	Temp	Lateral_Temporal	172	14	127.497751	123.922939	25.901949	3335
MBelt_L	Medial_Belt_Complex_L	173_L	L	MBelt	Temp	Early_Auditory	173	10	136.939267	110.757068	73.956021	955
LBelt_L	Lateral_Belt_Complex_L	174_L	L	LBelt	Temp	Early_Auditory	174	10	136.829565	99.368696	79.617391	575
A4_L	Auditory_4_Complex_L	175_L	L	A4	Temp	Auditory_Association	175	11	155.165477	104.292219	78.188243	2943
STSva_L	Area_STSv_anterior_L	176_L	L	STSva	Temp	Auditory_Association	176	11	142.689243	118.134462	52.832669	1004
TE1m_L	Area_TE1_Middle_L	177_L	L	TE1m	Temp	Lateral_Temporal	177	14	155.554922	101.395287	54.901178	2631
PI_L	Para-Insular_Area_L	178_L	L	PI	Temp	Insular_and_Frontal_Opercular	178	12	134.650549	124.293407	56.102198	910
a32pr_L	Area_anterior_32_prime_L	179_L	L	a32pr	Fr	Anterior_Cingulate_and_Medial_Prefrontal	179	19	97.782313	155.883735	101.53927	1617
p24_L	Area_posterior_24_L	180_L	L	p24	Fr	Anterior_Cingulate_and_Medial_Prefrontal	180	19	95.442887	162.526279	84.888577	1427
V1_R	Primary_Visual_Cortex_R	201_R	R	V1	Occ	Primary_Visual	201	1	78.060375	44.539286	74.333474	7089
MST_R	Medial_Superior_Temporal_Area_R	202_R	R	MST	Occ	MT+_Complex_and_Neighboring_Visual_Areas	202	5	43.620295	63.751227	78.013093	611
V6_R	Sixth_Visual_Area_R	203_R	R	V6	Occ	Dorsal_Stream_Visual	203	3	72.226868	49.256228	102.929715	1124
V2_R	Second_Visual_Area_R	204_R	R	V2	Occ	Early_Visual	204	2	77.026083	47.558042	76.305265	6211
V3_R	Third_Visual_Area_R	205_R	R	V3	Occ	Early_Visual	205	2	71.976821	41.580308	78.859282	4875
V4_R	Fourth_Visual_Area_R	206_R	R	V4	Occ	Early_Visual	206	2	57.656017	41.782393	71.003195	2817
V8_R	Eighth_Visual_Area_R	207_R	R	V8	Occ	Ventral_Stream_Visual	207	4	60.698264	51.949266	59.301736	749
4_R	Primary_Motor_Cortex_R	208_R	R	4	Fr	Somatosensory_and_Motor	208	6	60.980681	108.738321	126.822972	5694
3b_R	Primary_Sensory_Cortex_R	209_R	R	3b	Fr	Somatosensory_and_Motor	209	6	52.032115	105.85919	122.884387	2024
FEF_R	Frontal_Eye_Fields_R	210_R	R	FEF	Fr	Premotor	210	8	46.370874	123.157282	123.201942	1030
PEF_R	Premotor_Eye_Field_R	211_R	R	PEF	Fr	Premotor	211	8	45.069136	127.783951	109.748148	810
55b_R	Area_55b_R	212_R	R	55b	Fr	Premotor	212	8	41.45439	127.938619	119.895993	1173
V3A_R	Area_V3A_R	213_R	R	V3A	Occ	Dorsal_Stream_Visual	213	3	75.553398	36.584466	102.458252	1545
RSC_R	RetroSplenial_Complex_R	214_R	R	RSC	Par	Posterior_Cingulate	214	18	84.934198	92.434662	93.496756	1079
POS2_R	Parieto-Occipital_Sulcus_Area_2_R	215_R	R	POS2	Par	Posterior_Cingulate	215	18	80.662438	56.100589	108.736747	2207
V7_R	Seventh_Visual_Area_R	216_R	R	V7	Occ	Dorsal_Stream_Visual	216	3	62.285714	42.400534	103.668892	749
IPS1_R	IntraParietal_Sulcus_Area_1_R	217_R	R	IPS1	Par	Dorsal_Stream_Visual	217	3	64.710065	55.195753	111.066482	1083
FFC_R	Fusiform_Face_Complex_R	218_R	R	FFC	Temp	Ventral_Stream_Visual	218	4	49.72947	75.126159	51.324834	3020
V3B_R	Area_V3B_R	219_R	R	V3B	Occ	Dorsal_Stream_Visual	219	3	60.919386	48.422265	91.56238	521
LO1_R	Area_Lateral_Occipital_1_R	220_R	R	LO1	Occ	MT+_Complex_and_Neighboring_Visual_Areas	220	5	47.281977	45.175872	76.959302	688
LO2_R	Area_Lateral_Occipital_2_R	221_R	R	LO2	Occ	MT+_Complex_and_Neighboring_Visual_Areas	221	5	44.07	44.375	67.918333	600
PIT_R	Posterior_InferoTemporal_complex_R	222_R	R	PIT	Occ	Ventral_Stream_Visual	222	4	44.641614	49.954905	58.057753	1264
MT_R	Middle_Temporal_Area_R	223_R	R	MT	Occ	MT+_Complex_and_Neighboring_Visual_Areas	223	5	38.58547	57.830484	80.888889	702
A1_R	Primary_Auditory_Cortex_R	224_R	R	A1	Temp	Early_Auditory	224	10	46.328479	105.454693	81.894822	618
PSL_R	PeriSylvian_Language_Area_R	225_R	R	PSL	Par	Temporo-Parieto-Occipital_Junction	225	15	25.980366	89.316377	98.788934	2241
SFL_R	Superior_Frontal_Language_Area_R	226_R	R	SFL	Fr	Dorsolateral_Prefrontal	226	22	82.702811	141.914659	137.409639	1992
PCV_R	PreCuneus_Visual_Area_R	227_R	R	PCV	Par	Posterior_Cingulate	227	18	84.876497	74.045369	121.958412	1587
STV_R	Superior_Temporal_Visual_Area_R	228_R	R	STV	Par	Temporo-Parieto-Occipital_Junction	228	15	30.525124	81.598012	91.518498	1811
7Pm_R	Medial_Area_7P_R	229_R	R	7Pm	Par	Superior_Parietal	229	16	84.893683	59.192604	121.912173	649
7m_R	Area_7m_R	230_R	R	7m	Par	Posterior_Cingulate	230	18	85.454762	66.283333	105.271429	1260
POS1_R	Parieto-Occipital_Sulcus_Area_1_R	231_R	R	POS1	Par	Posterior_Cingulate	231	18	79.376277	69.248778	87.420702	2251
23d_R	Area_23d_R	232_R	R	23d	Par	Posterior_Cingulate	232	18	86.894973	103.731598	111.127469	1114
v23ab_R	Area_ventral_23_a+b_R	233_R	R	v23ab	Par	Posterior_Cingulate	233	18	86.05698	74.521368	90.964387	702
d23ab_R	Area_dorsal_23_a+b_R	234_R	R	d23ab	Par	Posterior_Cingulate	234	18	86.84742	84.848518	104.53787	911
31pv_R	Area_31p_ventral_R	235_R	R	31pv	Par	Posterior_Cingulate	235	18	80.754159	82.767098	105.438078	541
5m_R	Area_5m_R	236_R	R	5m	Par	Paracentral_Lobular_and_Mid_Cingulate	236	7	85.168053	86.77371	136.587354	1202
5mv_R	Area_5m_ventral_R	237_R	R	5mv	Par	Paracentral_Lobular_and_Mid_Cingulate	237	7	79.398401	84.221852	127.565623	1501
23c_R	Area_23c_R	238_R	R	23c	Par	Paracentral_Lobular_and_Mid_Cingulate	238	7	80.814159	89.430678	115.231268	1695
5L_R	Area_5L_R	239_R	R	5L	Par	Paracentral_Lobular_and_Mid_Cingulate	239	7	77.196914	77.524614	145.837619	1361
24dd_R	Dorsal_Area_24d_R	240_R	R	24dd	Fr	Paracentral_Lobular_and_Mid_Cingulate	240	7	84.408074	109.82229	124.363317	2279
24dv_R	Ventral_Area_24d_R	241_R	R	24dv	Fr	Paracentral_Lobular_and_Mid_Cingulate	241	7	82.241719	124.339302	118.569382	1117
7AL_R	Lateral_Area_7A_R	242_R	R	7AL	Par	Superior_Parietal	242	16	66.808871	72.715323	139.629032	1240
SCEF_R	Supplementary_and_Cingulate_Eye_Field_R	243_R	R	SCEF	Fr	Paracentral_Lobular_and_Mid_Cingulate	243	7	84.455241	131.183536	131.043635	2223
6ma_R	Area_6m_anterior_R	244_R	R	6ma	Fr	Paracentral_Lobular_and_Mid_Cingulate	244	7	69.698918	131.674072	137.728442	3421
7Am_R	Medial_Area_7A_R	245_R	R	7Am	Par	Superior_Parietal	245	16	81.616644	64.449523	132.899045	1466
7Pl_R	Lateral_Area_7P_R	246_R	R	7Pl	Par	Superior_Parietal	246	16	78.082592	52.547649	129.927573	787
7PC_R	Area_7PC_R	247_R	R	7PC	Par	Superior_Parietal	247	16	54.30504	78.639699	133.54244	2262
LIPv_R	Area_Lateral_IntraParietal_ventral_R	248_R	R	LIPv	Par	Superior_Parietal	248	16	62.004614	69.61707	125.258362	867
VIP_R	Ventral_IntraParietal_Complex_R	249_R	R	VIP	Par	Superior_Parietal	249	16	68.916533	63.23114	135.889246	623
MIP_R	Medial_IntraParietal_Area_R	250_R	R	MIP	Par	Superior_Parietal	250	16	63.267232	58.20226	123.986441	1770
1_R	Area_1_R	251_R	R	1	Par	Somatosensory_and_Motor	251	6	41.860496	104.311709	125.768987	3792
2_R	Area_2_R	252_R	R	2	Par	Somatosensory_and_Motor	252	6	52.428189	95.303667	122.502292	2618
3a_R	Area_3a_R	253_R	R	3a	Fr	Somatosensory_and_Motor	253	6	58.537415	105.608844	118.408163	1176
6d_R	Dorsal_area_6_R	254_R	R	6d	Fr	Premotor	254	8	53.27913	114.122216	136.10668	1931
6mp_R	Area_6mp_R	255_R	R	6mp	Fr	Paracentral_Lobular_and_Mid_Cingulate	255	7	75.523118	112.953763	140.165054	1860
6v_R	Ventral_Area_6_R	256_R	R	6v	Fr	Premotor	256	8	32.423866	132.818138	103.072554	2095
p24pr_R	Area_Posterior_24_prime_R	257_R	R	p24pr	Fr	Anterior_Cingulate_and_Medial_Prefrontal	257	19	85.71482	122.438623	112.543413	1336
33pr_R	Area_33_prime_R	258_R	R	33pr	Fr	Anterior_Cingulate_and_Medial_Prefrontal	258	19	87.197935	136.562823	100.375215	581
a24pr_R	Anterior_24_prime_R	259_R	R	a24pr	Fr	Anterior_Cingulate_and_Medial_Prefrontal	259	19	85.926439	145.473348	103.304904	938
p32pr_R	Area_p32_prime_R	260_R	R	p32pr	Fr	Anterior_Cingulate_and_Medial_Prefrontal	260	19	82.475465	140.625212	112.576142	1182
a24_R	Area_a24_R	261_R	R	a24	Fr	Anterior_Cingulate_and_Medial_Prefrontal	261	19	85.878669	164.201566	70.600783	1533
d32_R	Area_dorsal_32_R	262_R	R	d32	Fr	Anterior_Cingulate_and_Medial_Prefrontal	262	19	83.510986	164.846197	98.791549	1775
8BM_R	Area_8BM_R	263_R	R	8BM	Fr	Anterior_Cingulate_and_Medial_Prefrontal	263	19	85.561807	157.006339	117.958003	2524
p32_R	Area_p32_R	264_R	R	p32	Fr	Anterior_Cingulate_and_Medial_Prefrontal	264	19	82.359393	174.618436	69.042007	857
10r_R	Area_10r_R	265_R	R	10r	Fr	Anterior_Cingulate_and_Medial_Prefrontal	265	19	85.146262	172.751896	60.15493	923
47m_R	Area_47m_R	266_R	R	47m	Fr	Orbital_and_Polar_Frontal	266	20	57.754386	157.371517	53.686275	969
8Av_R	Area_8Av_R	267_R	R	8Av	Fr	Dorsolateral_Prefrontal	267	22	51.352616	145.949195	120.685614	3976
8Ad_R	Area_8Ad_R	268_R	R	8Ad	Fr	Dorsolateral_Prefrontal	268	22	67.233301	158.5722	113.623772	2036
9m_R	Area_9_Middle_R	269_R	R	9m	Fr	Anterior_Cingulate_and_Medial_Prefrontal	269	19	83.868691	181.249145	91.301967	4676
8BL_R	Area_8B_Lateral_R	270_R	R	8BL	Fr	Dorsolateral_Prefrontal	270	22	78.91626	168.845999	120.171207	3487
9p_R	Area_9_Posterior_R	271_R	R	9p	Fr	Dorsolateral_Prefrontal	271	22	71.348837	176.911205	105.233263	1419
10d_R	Area_10d_R	272_R	R	10d	Fr	Orbital_and_Polar_Frontal	272	20	81.086781	193.730216	74.665468	2224
8C_R	Area_8C_R	273_R	R	8C	Fr	Dorsolateral_Prefrontal	273	22	50.37308	145.14594	108.576811	2734
44_R	Area_44_R	274_R	R	44	Fr	Inferior_Frontal	274	21	37.055203	145.308467	85.935472	2681
45_R	Area_45_R	275_R	R	45	Fr	Inferior_Frontal	275	21	39.515005	153.265247	72.484511	2066
47l_R	Area_47l_(47_lateral)_R	276_R	R	47l	Fr	Inferior_Frontal	276	21	46.146087	158.131594	56.831304	1725
a47r_R	Area_anterior_47r_R	277_R	R	a47r	Fr	Inferior_Frontal	277	21	52.625557	178.539747	62.249629	2692
6r_R	Rostral_Area_6_R	278_R	R	6r	Fr	Premotor	278	8	39.694803	135.156311	86.720594	2559
IFJa_R	Area_IFJa_R	279_R	R	IFJa	Fr	Inferior_Frontal	279	21	50.829828	143.133843	95.51434	523
IFJp_R	Area_IFJp_R	280_R	R	IFJp	Fr	Inferior_Frontal	280	21	54.052897	133.420655	99.677582	397
IFSp_R	Area_IFSp_R	281_R	R	IFSp	Fr	Inferior_Frontal	281	21	44.515479	155.734341	89.435565	1389
IFSa_R	Area_IFSa_R	282_R	R	IFSa	Fr	Inferior_Frontal	282	21	42.045036	164.740532	73.742068	1954
p9-46v_R	Area_posterior_9-46v_R	283_R	R	p9-46v	Fr	Dorsolateral_Prefrontal	283	22	43.648143	159.269405	97.278164	3311
46_R	Area_46_R	284_R	R	46	Fr	Dorsolateral_Prefrontal	284	22	54.973373	167.290598	102.286325	3042
a9-46v_R	Area_anterior_9-46v_R	285_R	R	a9-46v	Fr	Dorsolateral_Prefrontal	285	22	50.407407	178.769841	79.984127	1890
9-46d_R	Area_9-46d_R	286_R	R	9-46d	Fr	Dorsolateral_Prefrontal	286	22	61.307805	176.773458	93.881321	3421
9a_R	Area_9_anterior_R	287_R	R	9a	Fr	Dorsolateral_Prefrontal	287	22	70.836969	188.89409	90.121777	2521
10v_R	Area_10v_R	288_R	R	10v	Fr	Anterior_Cingulate_and_Medial_Prefrontal	288	19	87.511155	176.704016	52.646009	2017
a10p_R	Area_anterior_10p_R	289_R	R	a10p	Fr	Orbital_and_Polar_Frontal	289	20	66.79639	188.730686	61.363177	1385
10pp_R	Polar_10p_R	290_R	R	10pp	Fr	Orbital_and_Polar_Frontal	290	20	79.325648	188.469741	53.417291	1735
11l_R	Area_11l_R	291_R	R	11l	Fr	Orbital_and_Polar_Frontal	291	20	65.791587	172.746973	54.321224	3138
13l_R	Area_13l_R	292_R	R	13l	Fr	Orbital_and_Polar_Frontal	292	20	70.701739	152.646957	50.322609	1150
OFC_R	Orbital_Frontal_Complex_R	293_R	R	OFC	Fr	Orbital_and_Polar_Frontal	293	20	83.615202	158.638955	45.933017	2105
47s_R	Area_47s_R	294_R	R	47s	Fr	Orbital_and_Polar_Frontal	294	20	60.445039	146.166964	51.135472	1683
LIPd_R	Area_Lateral_IntraParietal_dorsal_R	295_R	R	LIPd	Par	Superior_Parietal	295	16	60.154362	70.736018	115.630872	447
6a_R	Area_6_anterior_R	296_R	R	6a	Fr	Premotor	296	8	64.183119	124.292844	124.65945	2725
i6-8_R	Inferior_6-8_Transitional_Area_R	297_R	R	i6-8	Fr	Dorsolateral_Prefrontal	297	22	58.342047	134.887653	128.925473	1798
s6-8_R	Superior_6-8_Transitional_Area_R	298_R	R	s6-8	Fr	Dorsolateral_Prefrontal	298	22	70.548089	149.926634	130.08693	1622
43_R	Area_43_R	299_R	R	43	Fr	Posterior_Opercular	299	9	34.231572	127.220516	81.591523	1628
OP4_R	Area_OP4-PV_R	300_R	R	OP4	Par	Posterior_Opercular	300	9	31.065974	115.43372	85.110568	1637
OP1_R	Area_OP1-SII_R	301_R	R	OP1	Par	Posterior_Opercular	301	9	45.814286	107.14898	89.419388	980
OP2-3_R	Area_OP2-3-VS_R	302_R	R	OP2-3	Par	Posterior_Opercular	302	9	51.053528	111.892944	90.335766	411
52_R	Area_52_R	303_R	R	52	Ins	Early_Auditory	303	10	52.031915	105.12766	73.634752	282
RI_R	RetroInsular_Cortex_R	304_R	R	RI	Par	Early_Auditory	304	10	46.93904	94.059663	90.975357	771
PFcm_R	Area_PFcm_R	305_R	R	PFcm	Par	Early_Auditory	305	10	42.446673	98.010939	94.233364	1097
PoI2_R	Posterior_Insular_Area_2_R	306_R	R	PoI2	Ins	Insular_and_Frontal_Opercular	306	12	50.080778	122.827214	71.63067	2315
TA2_R	Area_TA2_R	307_R	R	TA2	Temp	Auditory_Association	307	11	39.836312	130.301644	63.779843	1399
FOP4_R	Frontal_Opercular_Area_4_R	308_R	R	FOP4	Fr	Insular_and_Frontal_Opercular	308	12	50.523336	141.361132	77.437643	1307
MI_R	Middle_Insular_Area_R	309_R	R	MI	Ins	Insular_and_Frontal_Opercular	309	12	52.77037	135.922222	73.7	1350
Pir_R	Pirform_Cortex_R	310_R	R	Pir	Temp	Insular_and_Frontal_Opercular	310	12	57.555081	133.362084	52.703672	1171
AVI_R	Anterior_Ventral_Insular_Area_R	311_R	R	AVI	Ins	Insular_and_Frontal_Opercular	311	12	58.445161	150.95914	67.72043	930
AAIC_R	Anterior_Agranular_Insula_Complex_R	312_R	R	AAIC	Ins	Insular_and_Frontal_Opercular	312	12	54.936552	141.408966	60.337241	1450
FOP1_R	Frontal_Opercular_Area_1_R	313_R	R	FOP1	Fr	Posterior_Opercular	313	9	43.638509	131.004969	75.765217	805
FOP3_R	Frontal_Opercular_Area_3_R	314_R	R	FOP3	Ins	Insular_and_Frontal_Opercular	314	12	56.149813	133.580524	83.445693	267
FOP2_R	Frontal_Opercular_Area_2_R	315_R	R	FOP2	Ins	Insular_and_Frontal_Opercular	315	12	49.524038	122.612981	86.716346	416
PFt_R	Area_PFt_R	316_R	R	PFt	Par	Inferior_Parietal	316	17	36.126206	103.276912	110.400148	1347
AIP_R	Anterior_IntraParietal_Area_R	317_R	R	AIP	Par	Superior_Parietal	317	16	53.147097	85.464516	115.539355	1550
EC_R	Entorhinal_Cortex_R	318_R	R	EC	Temp	Medial_Temporal	318	13	70.108232	115.451982	45.18064	1312
PreS_R	PreSubiculum_R	319_R	R	PreS	Temp	Medial_Temporal	319	13	70.221751	95.334746	62.004237	708
H_R	Hippocampus_R	320_R	R	H	Temp	Medial_Temporal	320	13	60.712375	103.927258	54.33194	1196
ProS_R	ProStriate_Area_R	321_R	R	ProS	Par	Posterior_Cingulate	321	18	70.101423	77.854093	73.617438	562
PeEc_R	Perirhinal_Ectorhinal_Cortex_R	322_R	R	PeEc	Temp	Medial_Temporal	322	13	63.003326	117.21583	36.977054	3007
STGa_R	Area_STGa_R	323_R	R	STGa	Temp	Auditory_Association	323	11	41.594035	142.606208	49.973828	1643
PBelt_R	ParaBelt_Complex_R	324_R	R	PBelt	Temp	Early_Auditory	324	10	33.096591	107.575487	79.568994	1232
A5_R	Auditory_5_Complex_R	325_R	R	A5	Temp	Auditory_Association	325	11	29.134363	113.095062	68.029224	2977
PHA1_R	ParaHippocampal_Area_1_R	326_R	R	PHA1	Temp	Medial_Temporal	326	13	70.162458	92.5	55.005892	1188
PHA3_R	ParaHippocampal_Area_3_R	327_R	R	PHA3	Temp	Medial_Temporal	327	13	56.793319	89.695198	55.185804	479
STSda_R	Area_STSd_anterior_R	328_R	R	STSda	Temp	Auditory_Association	328	11	38.705061	125.180919	55.141361	1719
STSdp_R	Area_STSd_posterior_R	329_R	R	STSdp	Temp	Auditory_Association	329	11	41.526702	98.094126	69.690254	1498
STSvp_R	Area_STSv_posterior_R	330_R	R	STSvp	Temp	Auditory_Association	330	11	30.95466	98.034257	65.971788	1985
TGd_R	Area_TG_dorsal_R	331_R	R	TGd	Temp	Lateral_Temporal	331	14	55.264395	140.071941	34.559763	7103
TE1a_R	Area_TE1_anterior_R	332_R	R	TE1a	Temp	Lateral_Temporal	332	14	32.156938	125.713112	43.546788	3409
TE1p_R	Area_TE1_posterior_R	333_R	R	TE1p	Temp	Lateral_Temporal	333	14	27.790845	84.652057	59.44899	4107
TE2a_R	Area_TE2_anterior_R	334_R	R	TE2a	Temp	Lateral_Temporal	334	14	35.763051	107.785779	39.880513	4444
TF_R	Area_TF_R	335_R	R	TF	Temp	Medial_Temporal	335	13	49.626318	105.570338	41.435842	2751
TE2p_R	Area_TE2_posterior_R	336_R	R	TE2p	Temp	Lateral_Temporal	336	14	41.843798	89.348137	49.277693	1959
PHT_R	Area_PHT_R	337_R	R	PHT	Temp	Lateral_Temporal	337	14	30.004594	73.093109	65.673201	3265
PH_R	Area_PH_R	338_R	R	PH	Temp	MT+_Complex_and_Neighboring_Visual_Areas	338	5	41.367731	64.734587	61.13861	2287
TPOJ1_R	Area_TemporoParietoOccipital_Junction_1_R	339_R	R	TPOJ1	Temp	Temporo-Parieto-Occipital_Junction	339	15	36.339798	82.305051	82.842828	2475
TPOJ2_R	Area_TemporoParietoOccipital_Junction_2_R	340_R	R	TPOJ2	Par	Temporo-Parieto-Occipital_Junction	340	15	34.431659	69.409508	81.67477	1851
TPOJ3_R	Area_TemporoParietoOccipital_Junction_3_R	341_R	R	TPOJ3	Par	Temporo-Parieto-Occipital_Junction	341	15	44.569097	65.107726	91.621328	919
DVT_R	Dorsal_Transitional_Visual_Area_R	342_R	R	DVT	Par	Posterior_Cingulate	342	18	71.658746	57.291089	104.820462	1515
PGp_R	Area_PGp_R	343_R	R	PGp	Par	Inferior_Parietal	343	17	45.491584	48.937135	98.336654	2911
IP2_R	Area_IntraParietal_2_R	344_R	R	IP2	Par	Inferior_Parietal	344	17	49.719313	79.054936	117.186266	1165
IP1_R	Area_IntraParietal_1_R	345_R	R	IP1	Par	Inferior_Parietal	345	17	56.10469	57.245394	114.665829	1194
IP0_R	Area_IntraParietal_0_R	346_R	R	IP0	Par	Inferior_Parietal	346	17	56.220528	48.778455	98.620935	984
PFop_R	Area_PF_Opercular_R	347_R	R	PFop	Par	Inferior_Parietal	347	17	28.000702	105.724719	95.294944	1424
PF_R	Area_PF_Complex_R	348_R	R	PF	Par	Inferior_Parietal	348	17	29.656612	96.343693	111.425046	3282
PFm_R	Area_PFm_Complex_R	349_R	R	PFm	Par	Inferior_Parietal	349	17	38.024068	76.292314	117.520769	5152
PGi_R	Area_PGi_R	350_R	R	PGi	Par	Inferior_Parietal	350	17	37.886767	66.21809	101.865327	2985
PGs_R	Area_PGs_R	351_R	R	PGs	Par	Inferior_Parietal	351	17	45.735542	57.616193	114.445321	1902
V6A_R	Area_V6A_R	352_R	R	V6A	Par	Dorsal_Stream_Visual	352	3	66.971053	43.206579	117.961842	760
VMV1_R	VentroMedial_Visual_Area_1_R	353_R	R	VMV1	Occ	Ventral_Stream_Visual	353	4	71.942782	73.198944	63.584507	1136
VMV3_R	VentroMedial_Visual_Area_3_R	354_R	R	VMV3	Occ	Ventral_Stream_Visual	354	4	62.83642	64.92284	61.896605	648
PHA2_R	ParaHippocampal_Area_2_R	355_R	R	PHA2	Temp	Medial_Temporal	355	13	60.39823	91.648968	57.716814	339
V4t_R	Area_V4t_R	356_R	R	V4t	Occ	MT+_Complex_and_Neighboring_Visual_Areas	356	5	41.209816	53.52638	69.720245	815
FST_R	Area_FST_R	357_R	R	FST	Occ	MT+_Complex_and_Neighboring_Visual_Areas	357	5	38.91249	62.962609	72.511535	1257
V3CD_R	Area_V3CD_R	358_R	R	V3CD	Occ	MT+_Complex_and_Neighboring_Visual_Areas	358	5	51.141138	43.050328	83.778993	914
LO3_R	Area_Lateral_Occipital_3_R	359_R	R	LO3	Par	MT+_Complex_and_Neighboring_Visual_Areas	359	5	41.930187	53.481809	85.433628	1017
VMV2_R	VentroMedial_Visual_Area_2_R	360_R	R	VMV2	Occ	Ventral_Stream_Visual	360	4	62.482	72.616	65.532	500
31pd_R	Area_31pd_R	361_R	R	31pd	Par	Posterior_Cingulate	361	18	77.37785	74.687296	107.338762	307
31a_R	Area_31a_R	362_R	R	31a	Par	Posterior_Cingulate	362	18	83.9	85.809091	114.561039	770
VVC_R	Ventral_Visual_Complex_R	363_R	R	VVC	Temp	Ventral_Stream_Visual	363	4	61.276977	79.81999	52.749876	2011
25_R	Area_25_R	364_R	R	25	Fr	Anterior_Cingulate_and_Medial_Prefrontal	364	19	87.037037	143.861454	58.698217	729
s32_R	Area_s32_R	365_R	R	s32	Fr	Anterior_Cingulate_and_Medial_Prefrontal	365	19	86.948307	156.390374	55.54902	561
pOFC_R	posterior_OFC_Complex_R	366_R	R	pOFC	Fr	Anterior_Cingulate_and_Medial_Prefrontal	366	19	77.656757	138.762838	52.856757	1480
PoI1_R	Area_Posterior_Insular_1_R	367_R	R	PoI1	Ins	Insular_and_Frontal_Opercular	367	12	52.45642	115.341143	68.178069	1067
Ig_R	Insular_Granular_Complex_R	368_R	R	Ig	Ins	Insular_and_Frontal_Opercular	368	12	54.984127	112.0839	86.482993	441
FOP5_R	Area_Frontal_Opercular_5_R	369_R	R	FOP5	Ins	Insular_and_Frontal_Opercular	369	12	53.738178	153.878893	75.189158	867
p10p_R	Area_posterior_10p_R	370_R	R	p10p	Fr	Orbital_and_Polar_Frontal	370	20	66.879454	187.415677	72.800475	1684
p47r_R	Area_posterior_47r_R	371_R	R	p47r	Fr	Inferior_Frontal	371	21	44.467343	172.381737	65.509195	1577
TGv_R	Area_TG_Ventral_R	372_R	R	TGv	Temp	Lateral_Temporal	372	14	56.653745	123.570388	25.638589	3431
MBelt_R	Medial_Belt_Complex_R	373_R	R	MBelt	Temp	Early_Auditory	373	10	43.806818	111.762784	74.931818	704
LBelt_R	Lateral_Belt_Complex_R	374_R	R	LBelt	Temp	Early_Auditory	374	10	41.808564	101.870277	81.278338	794
A4_R	Auditory_4_Complex_R	375_R	R	A4	Temp	Auditory_Association	375	11	25.519804	111.76766	76.545529	2449
STSva_R	Area_STSv_anterior_R	376_R	R	STSva	Temp	Auditory_Association	376	11	32.924419	117.527907	54.337791	1720
TE1m_R	Area_TE1_Middle_R	377_R	R	TE1m	Temp	Lateral_Temporal	377	14	26.146605	102.236497	53.246528	2592
PI_R	Para-Insular_Area_R	378_R	R	PI	Temp	Insular_and_Frontal_Opercular	378	12	47.013363	123.157016	57.926503	898
a32pr_R	Area_anterior_32_prime_R	379_R	R	a32pr	Fr	Anterior_Cingulate_and_Medial_Prefrontal	379	19	81.723096	153.990326	102.516324	827
p24_R	Area_posterior_24_R	380_R	R	p24	Fr	Anterior_Cingulate_and_Medial_Prefrontal	380	19	86.096222	161.202423	88.541696	1403
