# Supplementary material for: Mapping the movie-watching brain with AI-derived semantics
Source: Imaging Neurosci (Camb). 2026 Jul 10;4:IMAG.a.1300. doi: 10.1162/IMAG.a.1300 (PMC13358718; doi:10.1162/IMAG.a.1300)
Supplement: Code Source Files Videos [file IMAG.a.1300_supp_Code_SourceFiles_Videos.zip › Supplementary/SourceData/Video_segments_manifest.csv]

run	s0	s1	len	start_sec	dur_sec	lag_sec	file	step_sec	target_sec	overlap
movie1AP	21	40	20	20	20	5	movie1AP_s0021_e0040_len20s_ov50.mp4	10	20	0.5
movie1AP	31	50	20	30	20	5	movie1AP_s0031_e0050_len20s_ov50.mp4	10	20	0.5
movie1AP	41	60	20	40	20	5	movie1AP_s0041_e0060_len20s_ov50.mp4	10	20	0.5
movie1AP	51	70	20	50	20	5	movie1AP_s0051_e0070_len20s_ov50.mp4	10	20	0.5
movie1AP	61	80	20	60	20	5	movie1AP_s0061_e0080_len20s_ov50.mp4	10	20	0.5
movie1AP	71	90	20	70	20	5	movie1AP_s0071_e0090_len20s_ov50.mp4	10	20	0.5
movie1AP	81	100	20	80	20	5	movie1AP_s0081_e0100_len20s_ov50.mp4	10	20	0.5
movie1AP	91	110	20	90	20	5	movie1AP_s0091_e0110_len20s_ov50.mp4	10	20	0.5
movie1AP	101	120	20	100	20	5	movie1AP_s0101_e0120_len20s_ov50.mp4	10	20	0.5
movie1AP	111	130	20	110	20	5	movie1AP_s0111_e0130_len20s_ov50.mp4	10	20	0.5
movie1AP	121	140	20	120	20	5	movie1AP_s0121_e0140_len20s_ov50.mp4	10	20	0.5
movie1AP	131	150	20	130	20	5	movie1AP_s0131_e0150_len20s_ov50.mp4	10	20	0.5
movie1AP	141	160	20	140	20	5	movie1AP_s0141_e0160_len20s_ov50.mp4	10	20	0.5
movie1AP	151	170	20	150	20	5	movie1AP_s0151_e0170_len20s_ov50.mp4	10	20	0.5
movie1AP	161	180	20	160	20	5	movie1AP_s0161_e0180_len20s_ov50.mp4	10	20	0.5
movie1AP	171	190	20	170	20	5	movie1AP_s0171_e0190_len20s_ov50.mp4	10	20	0.5
movie1AP	181	200	20	180	20	5	movie1AP_s0181_e0200_len20s_ov50.mp4	10	20	0.5
movie1AP	191	210	20	190	20	5	movie1AP_s0191_e0210_len20s_ov50.mp4	10	20	0.5
movie1AP	201	220	20	200	20	5	movie1AP_s0201_e0220_len20s_ov50.mp4	10	20	0.5
movie1AP	211	230	20	210	20	5	movie1AP_s0211_e0230_len20s_ov50.mp4	10	20	0.5
movie1AP	221	240	20	220	20	5	movie1AP_s0221_e0240_len20s_ov50.mp4	10	20	0.5
movie1AP	231	250	20	230	20	5	movie1AP_s0231_e0250_len20s_ov50.mp4	10	20	0.5
movie1AP	241	259	19	240	19	5	movie1AP_s0241_e0259_len19s_ov50.mp4	10	20	0.5
movie1AP	286	305	20	285	20	5	movie1AP_s0286_e0305_len20s_ov50.mp4	10	20	0.5
movie1AP	296	315	20	295	20	5	movie1AP_s0296_e0315_len20s_ov50.mp4	10	20	0.5
movie1AP	306	325	20	305	20	5	movie1AP_s0306_e0325_len20s_ov50.mp4	10	20	0.5
movie1AP	316	335	20	315	20	5	movie1AP_s0316_e0335_len20s_ov50.mp4	10	20	0.5
movie1AP	326	345	20	325	20	5	movie1AP_s0326_e0345_len20s_ov50.mp4	10	20	0.5
movie1AP	336	355	20	335	20	5	movie1AP_s0336_e0355_len20s_ov50.mp4	10	20	0.5
movie1AP	346	365	20	345	20	5	movie1AP_s0346_e0365_len20s_ov50.mp4	10	20	0.5
movie1AP	356	375	20	355	20	5	movie1AP_s0356_e0375_len20s_ov50.mp4	10	20	0.5
movie1AP	366	385	20	365	20	5	movie1AP_s0366_e0385_len20s_ov50.mp4	10	20	0.5
movie1AP	376	395	20	375	20	5	movie1AP_s0376_e0395_len20s_ov50.mp4	10	20	0.5
movie1AP	386	405	20	385	20	5	movie1AP_s0386_e0405_len20s_ov50.mp4	10	20	0.5
movie1AP	396	415	20	395	20	5	movie1AP_s0396_e0415_len20s_ov50.mp4	10	20	0.5
movie1AP	406	425	20	405	20	5	movie1AP_s0406_e0425_len20s_ov50.mp4	10	20	0.5
movie1AP	416	435	20	415	20	5	movie1AP_s0416_e0435_len20s_ov50.mp4	10	20	0.5
movie1AP	426	445	20	425	20	5	movie1AP_s0426_e0445_len20s_ov50.mp4	10	20	0.5
movie1AP	436	455	20	435	20	5	movie1AP_s0436_e0455_len20s_ov50.mp4	10	20	0.5
movie1AP	446	465	20	445	20	5	movie1AP_s0446_e0465_len20s_ov50.mp4	10	20	0.5
movie1AP	456	475	20	455	20	5	movie1AP_s0456_e0475_len20s_ov50.mp4	10	20	0.5
movie1AP	466	485	20	465	20	5	movie1AP_s0466_e0485_len20s_ov50.mp4	10	20	0.5
movie1AP	476	495	20	475	20	5	movie1AP_s0476_e0495_len20s_ov50.mp4	10	20	0.5
movie1AP	527	546	20	526	20	5	movie1AP_s0527_e0546_len20s_ov50.mp4	10	20	0.5
movie1AP	537	556	20	536	20	5	movie1AP_s0537_e0556_len20s_ov50.mp4	10	20	0.5
movie1AP	547	566	20	546	20	5	movie1AP_s0547_e0566_len20s_ov50.mp4	10	20	0.5
movie1AP	557	576	20	556	20	5	movie1AP_s0557_e0576_len20s_ov50.mp4	10	20	0.5
movie1AP	567	586	20	566	20	5	movie1AP_s0567_e0586_len20s_ov50.mp4	10	20	0.5
movie1AP	577	596	20	576	20	5	movie1AP_s0577_e0596_len20s_ov50.mp4	10	20	0.5
movie1AP	587	606	20	586	20	5	movie1AP_s0587_e0606_len20s_ov50.mp4	10	20	0.5
movie1AP	597	616	20	596	20	5	movie1AP_s0597_e0616_len20s_ov50.mp4	10	20	0.5
movie1AP	607	626	20	606	20	5	movie1AP_s0607_e0626_len20s_ov50.mp4	10	20	0.5
movie1AP	617	636	20	616	20	5	movie1AP_s0617_e0636_len20s_ov50.mp4	10	20	0.5
movie1AP	627	646	20	626	20	5	movie1AP_s0627_e0646_len20s_ov50.mp4	10	20	0.5
movie1AP	637	656	20	636	20	5	movie1AP_s0637_e0656_len20s_ov50.mp4	10	20	0.5
movie1AP	647	666	20	646	20	5	movie1AP_s0647_e0666_len20s_ov50.mp4	10	20	0.5
movie1AP	657	676	20	656	20	5	movie1AP_s0657_e0676_len20s_ov50.mp4	10	20	0.5
movie1AP	667	686	20	666	20	5	movie1AP_s0667_e0686_len20s_ov50.mp4	10	20	0.5
movie1AP	677	696	20	676	20	5	movie1AP_s0677_e0696_len20s_ov50.mp4	10	20	0.5
movie1AP	687	706	20	686	20	5	movie1AP_s0687_e0706_len20s_ov50.mp4	10	20	0.5
movie1AP	735	754	20	734	20	5	movie1AP_s0735_e0754_len20s_ov50.mp4	10	20	0.5
movie1AP	745	764	20	744	20	5	movie1AP_s0745_e0764_len20s_ov50.mp4	10	20	0.5
movie1AP	755	774	20	754	20	5	movie1AP_s0755_e0774_len20s_ov50.mp4	10	20	0.5
movie1AP	765	784	20	764	20	5	movie1AP_s0765_e0784_len20s_ov50.mp4	10	20	0.5
movie1AP	775	792	18	774	18	5	movie1AP_s0775_e0792_len18s_ov50.mp4	10	20	0.5
movie1AP	819	838	20	818	20	5	movie1AP_s0819_e0838_len20s_ov50.mp4	10	20	0.5
movie1AP	829	848	20	828	20	5	movie1AP_s0829_e0848_len20s_ov50.mp4	10	20	0.5
movie1AP	839	858	20	838	20	5	movie1AP_s0839_e0858_len20s_ov50.mp4	10	20	0.5
movie1AP	849	868	20	848	20	5	movie1AP_s0849_e0868_len20s_ov50.mp4	10	20	0.5
movie1AP	859	878	20	858	20	5	movie1AP_s0859_e0878_len20s_ov50.mp4	10	20	0.5
movie1AP	869	888	20	868	20	5	movie1AP_s0869_e0888_len20s_ov50.mp4	10	20	0.5
movie1AP	879	896	18	878	18	5	movie1AP_s0879_e0896_len18s_ov50.mp4	10	20	0.5
movie2PA	21	40	20	20	20	5	movie2PA_s0021_e0040_len20s_ov50.mp4	10	20	0.5
movie2PA	31	50	20	30	20	5	movie2PA_s0031_e0050_len20s_ov50.mp4	10	20	0.5
movie2PA	41	60	20	40	20	5	movie2PA_s0041_e0060_len20s_ov50.mp4	10	20	0.5
movie2PA	51	70	20	50	20	5	movie2PA_s0051_e0070_len20s_ov50.mp4	10	20	0.5
movie2PA	61	80	20	60	20	5	movie2PA_s0061_e0080_len20s_ov50.mp4	10	20	0.5
movie2PA	71	90	20	70	20	5	movie2PA_s0071_e0090_len20s_ov50.mp4	10	20	0.5
movie2PA	81	100	20	80	20	5	movie2PA_s0081_e0100_len20s_ov50.mp4	10	20	0.5
movie2PA	91	110	20	90	20	5	movie2PA_s0091_e0110_len20s_ov50.mp4	10	20	0.5
movie2PA	101	120	20	100	20	5	movie2PA_s0101_e0120_len20s_ov50.mp4	10	20	0.5
movie2PA	111	130	20	110	20	5	movie2PA_s0111_e0130_len20s_ov50.mp4	10	20	0.5
movie2PA	121	140	20	120	20	5	movie2PA_s0121_e0140_len20s_ov50.mp4	10	20	0.5
movie2PA	131	150	20	130	20	5	movie2PA_s0131_e0150_len20s_ov50.mp4	10	20	0.5
movie2PA	141	160	20	140	20	5	movie2PA_s0141_e0160_len20s_ov50.mp4	10	20	0.5
movie2PA	151	170	20	150	20	5	movie2PA_s0151_e0170_len20s_ov50.mp4	10	20	0.5
movie2PA	161	180	20	160	20	5	movie2PA_s0161_e0180_len20s_ov50.mp4	10	20	0.5
movie2PA	171	190	20	170	20	5	movie2PA_s0171_e0190_len20s_ov50.mp4	10	20	0.5
movie2PA	181	200	20	180	20	5	movie2PA_s0181_e0200_len20s_ov50.mp4	10	20	0.5
movie2PA	191	210	20	190	20	5	movie2PA_s0191_e0210_len20s_ov50.mp4	10	20	0.5
movie2PA	201	220	20	200	20	5	movie2PA_s0201_e0220_len20s_ov50.mp4	10	20	0.5
movie2PA	211	230	20	210	20	5	movie2PA_s0211_e0230_len20s_ov50.mp4	10	20	0.5
movie2PA	221	240	20	220	20	5	movie2PA_s0221_e0240_len20s_ov50.mp4	10	20	0.5
movie2PA	268	287	20	267	20	5	movie2PA_s0268_e0287_len20s_ov50.mp4	10	20	0.5
movie2PA	278	297	20	277	20	5	movie2PA_s0278_e0297_len20s_ov50.mp4	10	20	0.5
movie2PA	288	307	20	287	20	5	movie2PA_s0288_e0307_len20s_ov50.mp4	10	20	0.5
movie2PA	298	317	20	297	20	5	movie2PA_s0298_e0317_len20s_ov50.mp4	10	20	0.5
movie2PA	308	327	20	307	20	5	movie2PA_s0308_e0327_len20s_ov50.mp4	10	20	0.5
movie2PA	318	337	20	317	20	5	movie2PA_s0318_e0337_len20s_ov50.mp4	10	20	0.5
movie2PA	328	347	20	327	20	5	movie2PA_s0328_e0347_len20s_ov50.mp4	10	20	0.5
movie2PA	338	357	20	337	20	5	movie2PA_s0338_e0357_len20s_ov50.mp4	10	20	0.5
movie2PA	348	367	20	347	20	5	movie2PA_s0348_e0367_len20s_ov50.mp4	10	20	0.5
movie2PA	358	377	20	357	20	5	movie2PA_s0358_e0377_len20s_ov50.mp4	10	20	0.5
movie2PA	368	387	20	367	20	5	movie2PA_s0368_e0387_len20s_ov50.mp4	10	20	0.5
movie2PA	378	397	20	377	20	5	movie2PA_s0378_e0397_len20s_ov50.mp4	10	20	0.5
movie2PA	388	407	20	387	20	5	movie2PA_s0388_e0407_len20s_ov50.mp4	10	20	0.5
movie2PA	398	417	20	397	20	5	movie2PA_s0398_e0417_len20s_ov50.mp4	10	20	0.5
movie2PA	408	427	20	407	20	5	movie2PA_s0408_e0427_len20s_ov50.mp4	10	20	0.5
movie2PA	418	437	20	417	20	5	movie2PA_s0418_e0437_len20s_ov50.mp4	10	20	0.5
movie2PA	428	447	20	427	20	5	movie2PA_s0428_e0447_len20s_ov50.mp4	10	20	0.5
movie2PA	438	457	20	437	20	5	movie2PA_s0438_e0457_len20s_ov50.mp4	10	20	0.5
movie2PA	448	467	20	447	20	5	movie2PA_s0448_e0467_len20s_ov50.mp4	10	20	0.5
movie2PA	458	477	20	457	20	5	movie2PA_s0458_e0477_len20s_ov50.mp4	10	20	0.5
movie2PA	468	487	20	467	20	5	movie2PA_s0468_e0487_len20s_ov50.mp4	10	20	0.5
movie2PA	478	497	20	477	20	5	movie2PA_s0478_e0497_len20s_ov50.mp4	10	20	0.5
movie2PA	488	507	20	487	20	5	movie2PA_s0488_e0507_len20s_ov50.mp4	10	20	0.5
movie2PA	498	517	20	497	20	5	movie2PA_s0498_e0517_len20s_ov50.mp4	10	20	0.5
movie2PA	547	566	20	546	20	5	movie2PA_s0547_e0566_len20s_ov50.mp4	10	20	0.5
movie2PA	557	576	20	556	20	5	movie2PA_s0557_e0576_len20s_ov50.mp4	10	20	0.5
movie2PA	567	586	20	566	20	5	movie2PA_s0567_e0586_len20s_ov50.mp4	10	20	0.5
movie2PA	577	596	20	576	20	5	movie2PA_s0577_e0596_len20s_ov50.mp4	10	20	0.5
movie2PA	587	606	20	586	20	5	movie2PA_s0587_e0606_len20s_ov50.mp4	10	20	0.5
movie2PA	597	616	20	596	20	5	movie2PA_s0597_e0616_len20s_ov50.mp4	10	20	0.5
movie2PA	607	626	20	606	20	5	movie2PA_s0607_e0626_len20s_ov50.mp4	10	20	0.5
movie2PA	617	636	20	616	20	5	movie2PA_s0617_e0636_len20s_ov50.mp4	10	20	0.5
movie2PA	627	646	20	626	20	5	movie2PA_s0627_e0646_len20s_ov50.mp4	10	20	0.5
movie2PA	637	656	20	636	20	5	movie2PA_s0637_e0656_len20s_ov50.mp4	10	20	0.5
movie2PA	647	666	20	646	20	5	movie2PA_s0647_e0666_len20s_ov50.mp4	10	20	0.5
movie2PA	657	676	20	656	20	5	movie2PA_s0657_e0676_len20s_ov50.mp4	10	20	0.5
movie2PA	667	686	20	666	20	5	movie2PA_s0667_e0686_len20s_ov50.mp4	10	20	0.5
movie2PA	677	696	20	676	20	5	movie2PA_s0677_e0696_len20s_ov50.mp4	10	20	0.5
movie2PA	687	706	20	686	20	5	movie2PA_s0687_e0706_len20s_ov50.mp4	10	20	0.5
movie2PA	697	716	20	696	20	5	movie2PA_s0697_e0716_len20s_ov50.mp4	10	20	0.5
movie2PA	707	726	20	706	20	5	movie2PA_s0707_e0726_len20s_ov50.mp4	10	20	0.5
movie2PA	717	736	20	716	20	5	movie2PA_s0717_e0736_len20s_ov50.mp4	10	20	0.5
movie2PA	727	746	20	726	20	5	movie2PA_s0727_e0746_len20s_ov50.mp4	10	20	0.5
movie2PA	737	756	20	736	20	5	movie2PA_s0737_e0756_len20s_ov50.mp4	10	20	0.5
movie2PA	747	766	20	746	20	5	movie2PA_s0747_e0766_len20s_ov50.mp4	10	20	0.5
movie2PA	757	776	20	756	20	5	movie2PA_s0757_e0776_len20s_ov50.mp4	10	20	0.5
movie2PA	767	786	20	766	20	5	movie2PA_s0767_e0786_len20s_ov50.mp4	10	20	0.5
movie2PA	816	835	20	815	20	5	movie2PA_s0816_e0835_len20s_ov50.mp4	10	20	0.5
movie2PA	826	845	20	825	20	5	movie2PA_s0826_e0845_len20s_ov50.mp4	10	20	0.5
movie2PA	836	855	20	835	20	5	movie2PA_s0836_e0855_len20s_ov50.mp4	10	20	0.5
movie2PA	846	865	20	845	20	5	movie2PA_s0846_e0865_len20s_ov50.mp4	10	20	0.5
movie2PA	856	875	20	855	20	5	movie2PA_s0856_e0875_len20s_ov50.mp4	10	20	0.5
movie2PA	866	885	20	865	20	5	movie2PA_s0866_e0885_len20s_ov50.mp4	10	20	0.5
movie2PA	876	893	18	875	18	5	movie2PA_s0876_e0893_len18s_ov50.mp4	10	20	0.5
movie3PA	21	40	20	20	20	5	movie3PA_s0021_e0040_len20s_ov50.mp4	10	20	0.5
movie3PA	31	50	20	30	20	5	movie3PA_s0031_e0050_len20s_ov50.mp4	10	20	0.5
movie3PA	41	60	20	40	20	5	movie3PA_s0041_e0060_len20s_ov50.mp4	10	20	0.5
movie3PA	51	70	20	50	20	5	movie3PA_s0051_e0070_len20s_ov50.mp4	10	20	0.5
movie3PA	61	80	20	60	20	5	movie3PA_s0061_e0080_len20s_ov50.mp4	10	20	0.5
movie3PA	71	90	20	70	20	5	movie3PA_s0071_e0090_len20s_ov50.mp4	10	20	0.5
movie3PA	81	100	20	80	20	5	movie3PA_s0081_e0100_len20s_ov50.mp4	10	20	0.5
movie3PA	91	110	20	90	20	5	movie3PA_s0091_e0110_len20s_ov50.mp4	10	20	0.5
movie3PA	101	120	20	100	20	5	movie3PA_s0101_e0120_len20s_ov50.mp4	10	20	0.5
movie3PA	111	130	20	110	20	5	movie3PA_s0111_e0130_len20s_ov50.mp4	10	20	0.5
movie3PA	121	140	20	120	20	5	movie3PA_s0121_e0140_len20s_ov50.mp4	10	20	0.5
movie3PA	131	150	20	130	20	5	movie3PA_s0131_e0150_len20s_ov50.mp4	10	20	0.5
movie3PA	141	160	20	140	20	5	movie3PA_s0141_e0160_len20s_ov50.mp4	10	20	0.5
movie3PA	151	170	20	150	20	5	movie3PA_s0151_e0170_len20s_ov50.mp4	10	20	0.5
movie3PA	161	180	20	160	20	5	movie3PA_s0161_e0180_len20s_ov50.mp4	10	20	0.5
movie3PA	171	190	20	170	20	5	movie3PA_s0171_e0190_len20s_ov50.mp4	10	20	0.5
movie3PA	222	241	20	221	20	5	movie3PA_s0222_e0241_len20s_ov50.mp4	10	20	0.5
movie3PA	232	251	20	231	20	5	movie3PA_s0232_e0251_len20s_ov50.mp4	10	20	0.5
movie3PA	242	261	20	241	20	5	movie3PA_s0242_e0261_len20s_ov50.mp4	10	20	0.5
movie3PA	252	271	20	251	20	5	movie3PA_s0252_e0271_len20s_ov50.mp4	10	20	0.5
movie3PA	262	281	20	261	20	5	movie3PA_s0262_e0281_len20s_ov50.mp4	10	20	0.5
movie3PA	272	291	20	271	20	5	movie3PA_s0272_e0291_len20s_ov50.mp4	10	20	0.5
movie3PA	282	301	20	281	20	5	movie3PA_s0282_e0301_len20s_ov50.mp4	10	20	0.5
movie3PA	292	311	20	291	20	5	movie3PA_s0292_e0311_len20s_ov50.mp4	10	20	0.5
movie3PA	302	321	20	301	20	5	movie3PA_s0302_e0321_len20s_ov50.mp4	10	20	0.5
movie3PA	312	331	20	311	20	5	movie3PA_s0312_e0331_len20s_ov50.mp4	10	20	0.5
movie3PA	322	341	20	321	20	5	movie3PA_s0322_e0341_len20s_ov50.mp4	10	20	0.5
movie3PA	332	351	20	331	20	5	movie3PA_s0332_e0351_len20s_ov50.mp4	10	20	0.5
movie3PA	342	361	20	341	20	5	movie3PA_s0342_e0361_len20s_ov50.mp4	10	20	0.5
movie3PA	352	371	20	351	20	5	movie3PA_s0352_e0371_len20s_ov50.mp4	10	20	0.5
movie3PA	362	381	20	361	20	5	movie3PA_s0362_e0381_len20s_ov50.mp4	10	20	0.5
movie3PA	372	391	20	371	20	5	movie3PA_s0372_e0391_len20s_ov50.mp4	10	20	0.5
movie3PA	382	400	19	381	19	5	movie3PA_s0382_e0400_len19s_ov50.mp4	10	20	0.5
movie3PA	427	446	20	426	20	5	movie3PA_s0427_e0446_len20s_ov50.mp4	10	20	0.5
movie3PA	437	456	20	436	20	5	movie3PA_s0437_e0456_len20s_ov50.mp4	10	20	0.5
movie3PA	447	466	20	446	20	5	movie3PA_s0447_e0466_len20s_ov50.mp4	10	20	0.5
movie3PA	457	476	20	456	20	5	movie3PA_s0457_e0476_len20s_ov50.mp4	10	20	0.5
movie3PA	467	486	20	466	20	5	movie3PA_s0467_e0486_len20s_ov50.mp4	10	20	0.5
movie3PA	477	496	20	476	20	5	movie3PA_s0477_e0496_len20s_ov50.mp4	10	20	0.5
movie3PA	487	506	20	486	20	5	movie3PA_s0487_e0506_len20s_ov50.mp4	10	20	0.5
movie3PA	497	516	20	496	20	5	movie3PA_s0497_e0516_len20s_ov50.mp4	10	20	0.5
movie3PA	507	526	20	506	20	5	movie3PA_s0507_e0526_len20s_ov50.mp4	10	20	0.5
movie3PA	517	536	20	516	20	5	movie3PA_s0517_e0536_len20s_ov50.mp4	10	20	0.5
movie3PA	527	546	20	526	20	5	movie3PA_s0527_e0546_len20s_ov50.mp4	10	20	0.5
movie3PA	537	556	20	536	20	5	movie3PA_s0537_e0556_len20s_ov50.mp4	10	20	0.5
movie3PA	547	566	20	546	20	5	movie3PA_s0547_e0566_len20s_ov50.mp4	10	20	0.5
movie3PA	557	576	20	556	20	5	movie3PA_s0557_e0576_len20s_ov50.mp4	10	20	0.5
movie3PA	567	586	20	566	20	5	movie3PA_s0567_e0586_len20s_ov50.mp4	10	20	0.5
movie3PA	577	596	20	576	20	5	movie3PA_s0577_e0596_len20s_ov50.mp4	10	20	0.5
movie3PA	587	606	20	586	20	5	movie3PA_s0587_e0606_len20s_ov50.mp4	10	20	0.5
movie3PA	597	616	20	596	20	5	movie3PA_s0597_e0616_len20s_ov50.mp4	10	20	0.5
movie3PA	607	624	18	606	18	5	movie3PA_s0607_e0624_len18s_ov50.mp4	10	20	0.5
movie3PA	651	670	20	650	20	5	movie3PA_s0651_e0670_len20s_ov50.mp4	10	20	0.5
movie3PA	661	680	20	660	20	5	movie3PA_s0661_e0680_len20s_ov50.mp4	10	20	0.5
movie3PA	671	690	20	670	20	5	movie3PA_s0671_e0690_len20s_ov50.mp4	10	20	0.5
movie3PA	681	700	20	680	20	5	movie3PA_s0681_e0700_len20s_ov50.mp4	10	20	0.5
movie3PA	691	710	20	690	20	5	movie3PA_s0691_e0710_len20s_ov50.mp4	10	20	0.5
movie3PA	701	720	20	700	20	5	movie3PA_s0701_e0720_len20s_ov50.mp4	10	20	0.5
movie3PA	711	730	20	710	20	5	movie3PA_s0711_e0730_len20s_ov50.mp4	10	20	0.5
movie3PA	721	740	20	720	20	5	movie3PA_s0721_e0740_len20s_ov50.mp4	10	20	0.5
movie3PA	731	750	20	730	20	5	movie3PA_s0731_e0750_len20s_ov50.mp4	10	20	0.5
movie3PA	741	760	20	740	20	5	movie3PA_s0741_e0760_len20s_ov50.mp4	10	20	0.5
movie3PA	751	770	20	750	20	5	movie3PA_s0751_e0770_len20s_ov50.mp4	10	20	0.5
movie3PA	761	780	20	760	20	5	movie3PA_s0761_e0780_len20s_ov50.mp4	10	20	0.5
movie3PA	771	786	16	770	16	5	movie3PA_s0771_e0786_len16s_ov50.mp4	10	20	0.5
movie3PA	813	832	20	812	20	5	movie3PA_s0813_e0832_len20s_ov50.mp4	10	20	0.5
movie3PA	823	842	20	822	20	5	movie3PA_s0823_e0842_len20s_ov50.mp4	10	20	0.5
movie3PA	833	852	20	832	20	5	movie3PA_s0833_e0852_len20s_ov50.mp4	10	20	0.5
movie3PA	843	862	20	842	20	5	movie3PA_s0843_e0862_len20s_ov50.mp4	10	20	0.5
movie3PA	853	872	20	852	20	5	movie3PA_s0853_e0872_len20s_ov50.mp4	10	20	0.5
movie3PA	863	882	20	862	20	5	movie3PA_s0863_e0882_len20s_ov50.mp4	10	20	0.5
movie3PA	873	890	18	872	18	5	movie3PA_s0873_e0890_len18s_ov50.mp4	10	20	0.5
movie4AP	21	40	20	20	20	5	movie4AP_s0021_e0040_len20s_ov50.mp4	10	20	0.5
movie4AP	31	50	20	30	20	5	movie4AP_s0031_e0050_len20s_ov50.mp4	10	20	0.5
movie4AP	41	60	20	40	20	5	movie4AP_s0041_e0060_len20s_ov50.mp4	10	20	0.5
movie4AP	51	70	20	50	20	5	movie4AP_s0051_e0070_len20s_ov50.mp4	10	20	0.5
movie4AP	61	80	20	60	20	5	movie4AP_s0061_e0080_len20s_ov50.mp4	10	20	0.5
movie4AP	71	90	20	70	20	5	movie4AP_s0071_e0090_len20s_ov50.mp4	10	20	0.5
movie4AP	81	100	20	80	20	5	movie4AP_s0081_e0100_len20s_ov50.mp4	10	20	0.5
movie4AP	91	110	20	90	20	5	movie4AP_s0091_e0110_len20s_ov50.mp4	10	20	0.5
movie4AP	101	120	20	100	20	5	movie4AP_s0101_e0120_len20s_ov50.mp4	10	20	0.5
movie4AP	111	130	20	110	20	5	movie4AP_s0111_e0130_len20s_ov50.mp4	10	20	0.5
movie4AP	121	140	20	120	20	5	movie4AP_s0121_e0140_len20s_ov50.mp4	10	20	0.5
movie4AP	131	150	20	130	20	5	movie4AP_s0131_e0150_len20s_ov50.mp4	10	20	0.5
movie4AP	141	160	20	140	20	5	movie4AP_s0141_e0160_len20s_ov50.mp4	10	20	0.5
movie4AP	151	170	20	150	20	5	movie4AP_s0151_e0170_len20s_ov50.mp4	10	20	0.5
movie4AP	161	180	20	160	20	5	movie4AP_s0161_e0180_len20s_ov50.mp4	10	20	0.5
movie4AP	171	190	20	170	20	5	movie4AP_s0171_e0190_len20s_ov50.mp4	10	20	0.5
movie4AP	181	200	20	180	20	5	movie4AP_s0181_e0200_len20s_ov50.mp4	10	20	0.5
movie4AP	191	210	20	190	20	5	movie4AP_s0191_e0210_len20s_ov50.mp4	10	20	0.5
movie4AP	201	220	20	200	20	5	movie4AP_s0201_e0220_len20s_ov50.mp4	10	20	0.5
movie4AP	211	230	20	210	20	5	movie4AP_s0211_e0230_len20s_ov50.mp4	10	20	0.5
movie4AP	221	240	20	220	20	5	movie4AP_s0221_e0240_len20s_ov50.mp4	10	20	0.5
movie4AP	231	247	17	230	17	5	movie4AP_s0231_e0247_len17s_ov50.mp4	10	20	0.5
movie4AP	274	293	20	273	20	5	movie4AP_s0274_e0293_len20s_ov50.mp4	10	20	0.5
movie4AP	284	303	20	283	20	5	movie4AP_s0284_e0303_len20s_ov50.mp4	10	20	0.5
movie4AP	294	313	20	293	20	5	movie4AP_s0294_e0313_len20s_ov50.mp4	10	20	0.5
movie4AP	304	323	20	303	20	5	movie4AP_s0304_e0323_len20s_ov50.mp4	10	20	0.5
movie4AP	314	333	20	313	20	5	movie4AP_s0314_e0333_len20s_ov50.mp4	10	20	0.5
movie4AP	324	343	20	323	20	5	movie4AP_s0324_e0343_len20s_ov50.mp4	10	20	0.5
movie4AP	334	353	20	333	20	5	movie4AP_s0334_e0353_len20s_ov50.mp4	10	20	0.5
movie4AP	344	363	20	343	20	5	movie4AP_s0344_e0363_len20s_ov50.mp4	10	20	0.5
movie4AP	354	373	20	353	20	5	movie4AP_s0354_e0373_len20s_ov50.mp4	10	20	0.5
movie4AP	364	383	20	363	20	5	movie4AP_s0364_e0383_len20s_ov50.mp4	10	20	0.5
movie4AP	374	393	20	373	20	5	movie4AP_s0374_e0393_len20s_ov50.mp4	10	20	0.5
movie4AP	384	403	20	383	20	5	movie4AP_s0384_e0403_len20s_ov50.mp4	10	20	0.5
movie4AP	394	413	20	393	20	5	movie4AP_s0394_e0413_len20s_ov50.mp4	10	20	0.5
movie4AP	404	423	20	403	20	5	movie4AP_s0404_e0423_len20s_ov50.mp4	10	20	0.5
movie4AP	414	433	20	413	20	5	movie4AP_s0414_e0433_len20s_ov50.mp4	10	20	0.5
movie4AP	424	443	20	423	20	5	movie4AP_s0424_e0443_len20s_ov50.mp4	10	20	0.5
movie4AP	434	453	20	433	20	5	movie4AP_s0434_e0453_len20s_ov50.mp4	10	20	0.5
movie4AP	444	463	20	443	20	5	movie4AP_s0444_e0463_len20s_ov50.mp4	10	20	0.5
movie4AP	454	473	20	453	20	5	movie4AP_s0454_e0473_len20s_ov50.mp4	10	20	0.5
movie4AP	464	483	20	463	20	5	movie4AP_s0464_e0483_len20s_ov50.mp4	10	20	0.5
movie4AP	474	493	20	473	20	5	movie4AP_s0474_e0493_len20s_ov50.mp4	10	20	0.5
movie4AP	524	543	20	523	20	5	movie4AP_s0524_e0543_len20s_ov50.mp4	10	20	0.5
movie4AP	534	553	20	533	20	5	movie4AP_s0534_e0553_len20s_ov50.mp4	10	20	0.5
movie4AP	544	563	20	543	20	5	movie4AP_s0544_e0563_len20s_ov50.mp4	10	20	0.5
movie4AP	554	573	20	553	20	5	movie4AP_s0554_e0573_len20s_ov50.mp4	10	20	0.5
movie4AP	564	583	20	563	20	5	movie4AP_s0564_e0583_len20s_ov50.mp4	10	20	0.5
movie4AP	574	593	20	573	20	5	movie4AP_s0574_e0593_len20s_ov50.mp4	10	20	0.5
movie4AP	584	603	20	583	20	5	movie4AP_s0584_e0603_len20s_ov50.mp4	10	20	0.5
movie4AP	594	613	20	593	20	5	movie4AP_s0594_e0613_len20s_ov50.mp4	10	20	0.5
movie4AP	604	623	20	603	20	5	movie4AP_s0604_e0623_len20s_ov50.mp4	10	20	0.5
movie4AP	614	633	20	613	20	5	movie4AP_s0614_e0633_len20s_ov50.mp4	10	20	0.5
movie4AP	624	643	20	623	20	5	movie4AP_s0624_e0643_len20s_ov50.mp4	10	20	0.5
movie4AP	634	653	20	633	20	5	movie4AP_s0634_e0653_len20s_ov50.mp4	10	20	0.5
movie4AP	644	663	20	643	20	5	movie4AP_s0644_e0663_len20s_ov50.mp4	10	20	0.5
movie4AP	654	673	20	653	20	5	movie4AP_s0654_e0673_len20s_ov50.mp4	10	20	0.5
movie4AP	664	683	20	663	20	5	movie4AP_s0664_e0683_len20s_ov50.mp4	10	20	0.5
movie4AP	674	693	20	673	20	5	movie4AP_s0674_e0693_len20s_ov50.mp4	10	20	0.5
movie4AP	684	703	20	683	20	5	movie4AP_s0684_e0703_len20s_ov50.mp4	10	20	0.5
movie4AP	694	713	20	693	20	5	movie4AP_s0694_e0713_len20s_ov50.mp4	10	20	0.5
movie4AP	704	723	20	703	20	5	movie4AP_s0704_e0723_len20s_ov50.mp4	10	20	0.5
movie4AP	714	733	20	713	20	5	movie4AP_s0714_e0733_len20s_ov50.mp4	10	20	0.5
movie4AP	724	743	20	723	20	5	movie4AP_s0724_e0743_len20s_ov50.mp4	10	20	0.5
movie4AP	734	753	20	733	20	5	movie4AP_s0734_e0753_len20s_ov50.mp4	10	20	0.5
movie4AP	744	763	20	743	20	5	movie4AP_s0744_e0763_len20s_ov50.mp4	10	20	0.5
movie4AP	754	772	19	753	19	5	movie4AP_s0754_e0772_len19s_ov50.mp4	10	20	0.5
movie4AP	799	818	20	798	20	5	movie4AP_s0799_e0818_len20s_ov50.mp4	10	20	0.5
movie4AP	809	828	20	808	20	5	movie4AP_s0809_e0828_len20s_ov50.mp4	10	20	0.5
movie4AP	819	838	20	818	20	5	movie4AP_s0819_e0838_len20s_ov50.mp4	10	20	0.5
movie4AP	829	848	20	828	20	5	movie4AP_s0829_e0848_len20s_ov50.mp4	10	20	0.5
movie4AP	839	858	20	838	20	5	movie4AP_s0839_e0858_len20s_ov50.mp4	10	20	0.5
movie4AP	849	868	20	848	20	5	movie4AP_s0849_e0868_len20s_ov50.mp4	10	20	0.5
movie4AP	859	876	18	858	18	5	movie4AP_s0859_e0876_len18s_ov50.mp4	10	20	0.5
